# Supplementary material for: The Berlin Inventory of Gambling behavior – Screening (BIG-S): Validation using a clinical sample
Source: BMC Psychiatry. 2017 May 18;17:188. doi: 10.1186/s12888-017-1349-4 (PMC5437393; doi:10.1186/s12888-017-1349-4)
Supplement: Supplementary file 1 — Data file (raw data-set upon which the summary statistics in the manuscript are based; includes raw data and labels translated to English). (XLS 579 kb) [file 12888_2017_1349_MOESM1_ESM.xls]

## Sheet: raw data
assessment	group_cl	alter	bado_geschlecht	bado_nationalität	bado_nationalität_o	bado_schule	bado_schule_o	BIGS_1_1	BIGS_1_2	BIGS_1_3	BIGS_1_4	BIGS_1_5	BIGS_1_6	BIGS_1_7	BIGS_1_8	BIGS_1_9	BIGS_2_1	BIGS_2_2	BIGS_2_3	BIGS_3	gamblexp	BIGS_4	BIGS_5	BIGS_6	BIGS_7	BIGS_8	BIGS_9	BIGS_10	BIGS_11	BIGS_12	BIGS_13	BIGS_14	BIGS_15	BIGS_16	BIGS_17	BIGS_45	BIGS_67	BIGS_1213	BIGS_1415	BIGS_Score_dsmiv	BIGS_Score_dsmv	gss_big_dsmiv	gss_big_dsmv	class_dsmiv	class_dsmv	filter_half	z_DIAGNOSE_Therapeut_GSS	z_DIAGNOSE_Therapeut_CSS	BADOt_8.1
0	0	17	1	2	TÜRKEI	4		0	0	0	2	0	3	1	1	0	1	1	1	0	1	0	0	0	1	0	0	0	0	0	1	1	1	1	1	0	1	1	1	5	4	1	1	4	4	1	1	0	F63.0 (V)
1	0	18	1	999		999		0	0	0	1	0	3	0	0	0	0	888	999	0	1	1	1	1	1	1	1	0	0	0	0	1	0	0	0	1	1	0	1	5	5	1	1	1	1	0	2	0	F63.0 (G)
1	0	18	1	1		1		0	0	0	1	0	2	0	0	0	0	888	1	0	1	1	1	1	0	0	1	1	0	0	1	1	0	0	0	1	1	1	1	6	6	1	1	1	1	0	2	0	F63.0 (G)
1	0	18	1	1		1		0	0	0	1	0	3	0	0	1	0	888	1	0	1	1	1	1	1	0	1	1	0	1	1	1	0	1	1	1	1	1	1	8	7	1	1	1	1	0	2	0	F63.0 (G)
1	0	18	1	1		4	SCHÜLER	0	0	0	0	0	3	0	0	0	1	1	1	1	1	0	0	1	1	0	1	1	0	0	0	1	1	1	1	0	1	0	1	6	5	1	1	1	1	0	2	0	F63.0 (G)
1	0	18	1	999		999		1	1	999	2	0	3	0	0	0	1	2	1	1	1	1	1	1	1	1	1	1	1	1	0	1	1	1	1	1	1	1	1	10	9	1	1	1	1	1	2	0	F63.0 (G)
0	0	18	1	1		6		0	0	0	0	0	1	0	0	0	0	1	0	0	1	0	0	0	0	0	0	0	0	0	0	0	0	0	0	0	0	0	0	0	0	0	0	2	2	0	0	0	F63.0 (A)
1	0	19	1	2	TÜRKEI	3		0	0	0	2	0	2	0	0	0	1	3	1	1	1	1	1	1	1	1	1	1	1	1	1	1	1	1	1	1	1	1	1	10	9	1	1	1	1	1	2	0	F63.0 (G)
1	0	19	1	2	Türkei	4		1	1	0	2	0	3	1	1	0	1	2	1	1	1	1	1	1	1	1	1	1	1	1	0	1	1	1	0	1	1	1	1	9	9	1	1	1	1	1	2	0	F63.0 (G)
1	0	19	1	1		4		1	1	0	2	0	3	1	1	1	1	2	1	0	1	1	1	1	1	1	1	1	0	0	0	1	1	1	1	1	1	0	1	8	7	1	1	1	1	0	2	0	F63.0 (G)
1	0	19	1	1		3		0	0	0	0	0	3	0	1	0	1	1	1	0	1	1	1	1	1	1	1	1	1	1	1	1	1	1	1	1	1	1	1	10	9	1	1	1	1	0	2	0	F63.0 (G)
1	0	19	1	1		4		0	0	0	0	0	3	1	0	0	1	1	0	0	1	1	1	1	1	0	0	1	1	1	0	0	0	0	1	1	1	1	0	6	5	1	1	1	1	0	2	0	F63.0 (G)
1	0	19	1	1		3		0	0	0	0	0	3	0	0	0	0	1	0	0	1	1	1	1	1	0	0	1	0	1	1	1	1	0	0	1	1	1	1	5	5	1	1	1	1	1	2	0	F63.0 (G)
1	0	19	1	999		999		0	1	0	0	0	3	0	0	0	1	2	0	0	1	1	1	1	1	1	1	1	1	0	1	1	0	1	0	1	1	1	1	9	9	1	1	1	1	0	2	0	F63.0 (G)
1	0	19	1	1		4		0	0	0	2	0	3	0	0	0	1	1	1	0	1	1	1	1	1	1	1	1	1	0	1	1	1	1	0	1	1	1	1	9	9	1	1	1	1	1	2	0	F63.0 (G)
1	0	19	1	1		4		0	0	0	0	0	3	0	0	0	1	1	0	0	1	0	0	0	1	0	0	0	1	0	1	1	1	0	1	0	1	1	1	5	4	1	1	1	1	1	2	0	F63.0 (G)
1	0	19	1	1		4		1	1	0	0	0	3	0	0	2	1	1	1	0	1	1	1	1	1	1	1	1	1	0	1	1	1	1	1	1	1	1	1	10	9	1	1	1	1	1	2	0	F63.0 (G)
1	0	19	1	1		3		999	999	999	999	999	3	1	2	1	1	2	1	1	1	1	1	1	1	1	1	1	1	1	1	1	1	1	1	1	1	1	1	10	9	1	1	1	1	0	2	0	F63.0 (G)
1	0	19	1	999		999		1	1	0	0	0	2	0	1	0	1	1	1	0	1	1	1	1	1	1	1	1	1	0	1	1	1	1	0	1	1	1	1	9	9	1	1	1	1	1	2	1	F63.0 (G)
0	0	19	2	1		1	SCHÜLER	999	999	999	999	999	1	999	999	999	1	1	1	0	1	0	0	1	1	0	0	1	0	0	0	0	0	0	0	0	1	0	0	2	2	0	0	2	2	1	1	0	F63.0 (V)
1	0	20	1	1		4		0	1	0	0	0	3	0	0	0	1	2	1	0	1	1	1	1	1	1	1	1	1	0	1	1	1	0	0	1	1	1	1	8	8	1	1	1	1	0	2	0	F63.0 (G)
1	0	20	1	1		3		1	0	0	2	0	3	0	0	0	1	2	1	1	1	1	1	1	1	1	1	1	1	0	1	1	0	1	0	1	1	1	1	9	9	1	1	1	1	0	2	0	F63.0 (G)
1	0	20	1	1		4		1	0	1	0	999	3	0	0	0	1	1	1	0	1	1	0	1	1	0	0	0	1	0	1	1	1	1	0	1	1	1	1	6	6	1	1	1	1	1	2	0	F63.0 (G)
1	0	20	1	1		4		0	0	0	0	0	3	0	2	0	1	1	1	1	1	0	0	1	1	0	1	1	0	1	1	1	0	1	0	0	1	1	1	6	6	1	1	1	1	1	2	0	F63.0 (G)
1	0	20	1	1		5		1	1	0	1	0	3	1	1	0	1	1	1	1	1	1	1	1	1	1	1	1	0	0	0	1	1	1	0	1	1	0	1	7	7	1	1	1	1	0	2	0	F63.0 (G)
1	0	20	1	1		4		0	0	0	1	0	3	3	0	0	1	1	0	1	1	1	1	1	1	1	1	1	0	0	1	1	1	1	1	1	1	1	1	9	8	1	1	1	1	1	2	0	F63.0 (G)
1	0	20	1	1		4		1	1	0	3	0	3	1	0	0	1	2	1	1	1	1	1	1	1	0	1	1	0	0	0	1	1	1	0	1	1	0	1	6	6	1	1	1	1	0	3	1	F63.8 (G)
1	0	20	1	1		3		0	0	0	3	1	0	3	3	0	1	2	1	1	1	1	1	1	1	1	1	1	1	1	1	1	1	1	1	1	1	1	1	10	9	1	1	1	1	0	2	0	F63.0 (G)
1	0	20	1	2	Türkei	1	Schüler	1	1	0	1	0	1	0	0	0	0	888	0	0	1	0	0	0	1	0	0	0	0	0	0	0	0	0	0	0	1	0	0	1	1	0	0	3	3	1	2	0	F63.0 (G)
1	0	20	1	1		4		0	0	1	0	0	3	1	1	0	1	1	1	0	1	1	0	1	1	0	1	1	0	0	1	1	0	1	0	1	1	1	1	7	7	1	1	1	1	1	2	0	F63.0 (G)
1	0	20	1	999		999		1	1	0	0	0	3	1	2	0	1	1	1	1	1	1	1	1	1	0	1	1	0	0	1	1	1	1	0	1	1	1	1	7	7	1	1	1	1	0	2	0	F63.0 (G)
1	0	21	1	1		5		0	0	0	0	0	3	1	0	2	0	888	1	0	1	1	1	1	1	1	1	1	1	0	0	1	1	1	1	1	1	0	1	9	8	1	1	1	1	1	2	0	F63.0 (G)
1	0	21	1	2	ITALIEN	5		0	0	0	1	0	3	0	0	0	0	888	1	0	1	1	1	1	0	0	1	1	0	0	1	1	1	1	0	1	1	1	1	7	7	1	1	1	1	1	2	0	F63.0 (G)
1	0	21	1	1		5		0	0	0	1	0	1	1	3	0	0	888	1	1	1	1	1	1	1	1	0	1	1	1	0	1	1	1	1	1	1	1	1	9	8	1	1	1	1	0	2	0	F63.0 (G)
1	0	21	1	1		4		0	0	0	0	0	3	0	0	0	1	2	1	0	1	1	1	1	1	1	1	1	0	0	1	1	1	1	0	1	1	1	1	8	8	1	1	1	1	0	2	0	F63.0 (G)
1	0	21	1	1		4		0	0	0	0	0	3	1	1	0	1	2	1	1	1	1	1	1	1	1	1	1	1	0	1	1	1	1	1	1	1	1	1	10	9	1	1	1	1	0	2	0	F63.0 (G)
1	0	21	1	1		5		1	0	0	3	0	0	0	1	0	1	2	1	1	1	1	1	1	1	1	1	1	1	1	1	1	1	1	1	1	1	1	1	10	9	1	1	1	1	0	2	0	F63.0 (G)
1	0	21	1	1		5	STUDENT	2	0	0	1	1	3	1	1	0	0	2	1	1	1	1	1	1	1	1	1	1	1	1	1	1	1	1	1	1	1	1	1	10	9	1	1	1	1	1	2	0	F63.0 (G)
1	0	21	1	1		3		1	0	0	0	0	3	0	0	1	1	1	1	0	1	1	0	1	1	0	1	1	1	0	1	1	0	0	0	1	1	1	1	7	7	1	1	1	1	1	2	0	F63.0 (G)
1	0	21	1	2	Italien	3		0	0	0	0	0	2	0	0	0	1	1	1	0	1	1	1	1	0	1	1	0	0	0	1	1	1	1	0	1	1	1	1	7	7	1	1	1	1	1	2	0	F63.0 (G)
1	0	21	1	1		3		0	0	0	0	0	3	0	0	0	1	1	1	0	1	1	1	1	1	1	1	1	1	0	1	1	1	0	1	1	1	1	1	9	8	1	1	1	1	1	2	0	F63.0 (G)
1	0	21	1	1		5		0	0	0	0	0	3	0	0	0	1	1	1	0	1	1	1	1	1	1	1	1	1	0	1	1	1	1	1	1	1	1	1	10	9	1	1	1	1	0	2	0	F63.0 (G)
1	0	21	1	1		4		0	1	0	1	0	2	2	0	0	1	1	1	0	1	0	0	1	0	0	0	0	1	0	1	1	1	0	1	0	1	1	1	5	4	1	1	1	1	0	2	0	F63.0 (G)
1	0	21	1	1		3		0	0	0	1	0	3	1	1	0	1	1	1	1	1	1	1	1	1	1	1	1	0	1	1	1	1	1	1	1	1	1	1	9	8	1	1	1	1	0	2	0	F63.0 (G)
1	0	21	1	1		5		2	1	0	3	0	3	3	2	0	1	1	1	1	1	1	1	1	1	1	1	1	1	1	1	1	1	1	1	1	1	1	1	10	9	1	1	1	1	1	2	0	F63.0 (G)
1	0	21	1	1		3		0	0	0	1	0	2	0	0	0	1	1	1	0	1	1	1	1	1	0	1	1	1	0	1	1	1	1	1	1	1	1	1	9	8	1	1	1	1	0	2	0	F63.0 (G)
1	0	21	1	2	Portugal	3		1	1	0	1	0	3	1	1	0	1	1	0	1	1	1	1	1	1	1	1	1	1	1	1	1	1	1	1	1	1	1	1	10	9	1	1	1	1	1	2	0	F63.0 (G)
1	0	21	1	1		4		0	0	0	2	0	3	1	1	999	1	2	1	1	1	1	1	1	1	1	1	1	1	1	1	1	0	1	0	1	1	1	1	9	9	1	1	1	1	0	2	0	F63.0 (G)
1	0	21	1	1		5		1	1	1	0	0	3	0	1	0	1	1	0	1	1	1	1	1	1	1	1	1	1	1	1	1	1	1	1	1	1	1	1	10	9	1	1	1	1	0	2	0	F63.0 (G)
1	0	21	1	1		5		1	1	0	2	0	0	0	0	3	0	888	1	1	1	1	1	1	1	0	0	1	1	0	1	1	1	0	0	1	1	1	1	6	6	1	1	1	1	1	3	1	F63.8 (G)
1	0	22	1	1		4		0	0	0	0	0	3	0	0	0	1	2	1	0	1	1	1	1	1	1	1	1	0	0	0	1	1	1	0	1	1	0	1	7	7	1	1	1	1	1	2	0	F63.0 (G)
1	0	22	1	1		4		0	0	0	0	0	3	0	0	0	1	2	1	0	1	1	1	1	1	1	1	1	1	0	1	1	1	1	0	1	1	1	1	9	9	1	1	1	1	0	2	0	F63.0 (G)
1	0	22	1	1		4		0	0	0	0	999	3	0	0	0	1	2	1	0	1	1	1	1	1	1	1	1	1	0	0	1	1	1	0	1	1	0	1	8	8	1	1	1	1	0	2	0	F63.0 (G)
1	0	22	1	1		3		0	1	0	0	0	2	0	0	0	1	2	1	0	1	1	1	0	1	1	1	1	1	0	1	1	1	1	0	1	1	1	1	9	9	1	1	1	1	0	2	0	F63.0 (G)
1	0	22	2	2	Turkmenistan	3		0	0	0	0	0	3	2	0	0	1	2	1	0	1	1	1	1	1	1	1	1	1	0	1	1	1	1	0	1	1	1	1	9	9	1	1	1	1	0	2	0	F63.0 (G)
1	0	22	1	1		3		0	0	0	3	0	3	0	0	0	1	1	1	0	1	1	0	0	1	1	1	1	0	1	1	1	0	1	0	1	1	1	1	8	8	1	1	1	1	1	2	0	F63.0 (G)
1	0	22	2	1		5		1	1	0	0	0	3	1	0	0	1	2	1	0	1	1	1	1	1	1	1	1	1	1	1	1	1	1	1	1	1	1	1	10	9	1	1	1	1	1	2	0	F63.0 (G)
1	0	22	1	2	Türkei	4		1	0	0	1	0	3	0	0	0	1	1	1	0	1	1	1	1	1	1	1	1	1	0	1	1	1	1	0	1	1	1	1	9	9	1	1	1	1	1	2	0	F63.0 (G)
1	0	22	1	1		4		0	1	0	0	0	3	0	1	0	1	2	1	1	1	1	1	1	1	1	1	1	0	1	1	1	1	1	0	1	1	1	1	8	8	1	1	1	1	0	2	0	F63.0 (G)
1	0	22	1	2	Kroatien	4		0	1	0	3	0	3	3	3	0	1	3	1	1	1	1	0	1	1	0	1	1	1	1	1	1	1	1	1	1	1	1	1	9	8	1	1	1	1	0	3	1	F63.0 (G)
1	0	22	1	1		4		0	0	0	1	0	3	1	1	0	1	2	1	1	1	1	1	1	1	1	1	1	1	1	1	1	1	1	1	1	1	1	1	10	9	1	1	1	1	0	2	2	F63.0 (G)
1	0	23	1	1		3		999	999	999	2	999	3	999	999	999	0	888	1	0	1	1	1	1	0	1	1	1	0	0	0	1	0	1	0	1	1	0	1	7	7	1	1	1	1	0	2	0	F63.0 (G)
1	0	23	1	1		3		3	3	0	3	3	3	3	3	1	1	3	1	1	1	1	1	1	1	1	0	1	1	1	1	1	1	1	0	1	1	1	1	8	8	1	1	1	1	1	2	0	F63.0 (G)
1	0	23	1	1		3		0	0	0	0	0	3	0	0	0	1	2	1	0	1	1	0	1	1	0	1	1	1	0	0	1	1	0	0	1	1	0	1	6	6	1	1	1	1	1	2	0	F63.0 (G)
1	0	23	1	2	RUMÄNIEN	4		1	1	0	0	0	3	0	0	1	1	2	1	1	1	1	1	1	1	1	1	1	1	1	1	1	1	1	0	1	1	1	1	9	9	1	1	1	1	0	2	0	F63.0 (G)
1	0	23	1	2	Mazedonien	3		1	0	0	1	0	2	3	3	0	1	3	0	1	1	1	1	1	1	1	1	1	1	1	1	1	1	1	1	1	1	1	1	10	9	1	1	1	1	1	2	0	F63.0 (G)
1	0	23	1	1		4		0	1	0	2	0	3	0	1	2	1	1	0	1	1	1	1	1	1	1	0	1	0	1	1	1	0	0	0	1	1	1	1	6	6	1	1	1	1	0	2	0	F63.0 (G)
1	0	23	1	1		5	Student	0	0	0	1	0	0	3	3	999	1	2	1	1	1	1	1	1	1	1	1	1	1	1	1	1	1	0	1	1	1	1	1	9	8	1	1	1	1	1	3	1	F63.8 (G)
1	0	23	1	1		3		0	0	0	0	0	3	0	0	0	1	1	1	1	1	0	1	1	1	1	1	1	1	0	1	1	1	1	1	1	1	1	1	10	9	1	1	1	1	0	2	0	F63.0 (G)
1	0	23	1	1		5		0	1	0	0	0	3	0	0	1	1	1	1	0	1	1	1	1	1	1	1	1	1	1	0	1	1	1	0	1	1	1	1	9	9	1	1	1	1	0	2	0	F63.0 (G)
1	0	23	1	1		4		1	1	1	1	0	1	1	3	1	1	2	1	1	1	1	1	1	1	1	1	1	0	1	1	1	1	1	1	1	1	1	1	9	8	1	1	1	1	1	3	1	F63.8 (G)
1	0	23	1	1		3		0	1	0	1	0	3	1	0	2	1	2	1	0	1	1	1	1	1	1	1	1	1	0	0	1	1	1	0	1	1	0	1	8	8	1	1	1	1	0	2	0	F63.0 (G)
1	0	23	1	1		5		0	0	0	0	0	3	1	2	0	1	2	1	0	1	1	1	1	1	0	0	1	1	0	1	1	1	1	1	1	1	1	1	8	7	1	1	1	1	1	2	0	F63.0 (G)
1	0	24	1	999		3		999	999	999	999	999	999	999	999	999	999	2	0	0	1	1	1	1	1	0	1	0	1	1	1	0	1	0	1	1	1	1	1	7	6	1	1	1	1	1	2	0	F63.0 (G)
1	0	24	2	1		4		0	0	0	0	0	3	0	0	0	1	2	1	0	1	1	0	0	0	0	1	0	1	0	1	1	1	0	0	1	0	1	1	5	5	1	1	1	1	1	2	0	F63.0 (G)
1	0	24	1	1		4		0	1	0	0	0	3	0	1	1	1	2	1	1	1	1	1	1	1	1	1	1	1	1	1	1	1	1	1	1	1	1	1	10	9	1	1	1	1	0	2	0	F63.0 (G)
1	0	24	1	1		5		0	1	0	0	0	3	1	0	0	1	2	1	0	1	1	1	1	1	1	1	1	1	0	1	1	1	1	0	1	1	1	1	9	9	1	1	1	1	0	2	0	F63.0 (G)
1	0	24	1	1		5		1	0	0	1	0	2	0	2	0	1	2	1	1	1	1	1	1	1	1	1	1	1	0	1	1	1	1	1	1	1	1	1	10	9	1	1	1	1	1	2	0	F63.0 (G)
1	0	24	1	1		3		1	1	0	0	0	3	1	0	0	1	1	1	0	1	1	1	1	1	1	1	1	1	1	0	1	1	1	0	1	1	1	1	9	9	1	1	1	1	0	2	0	F63.0 (G)
1	0	24	1	1		3		1	1	1	1	0	3	1	1	1	1	1	1	0	1	1	1	1	1	1	1	1	0	1	1	1	1	1	0	1	1	1	1	8	8	1	1	1	1	0	2	0	F63.0 (G)
1	0	24	1	1		5	Auszubildender	1	1	0	1	0	1	0	3	0	1	2	0	1	1	1	1	1	0	0	1	1	0	1	0	1	1	1	1	1	1	1	1	8	7	1	1	1	1	1	2	0	F63.0 (G)
1	0	24	1	2		4		0	0	0	0	0	3	0	0	0	1	2	1	0	1	1	1	1	1	1	1	1	1	1	1	1	1	1	0	1	1	1	1	9	9	1	1	1	1	0	2	0	F63.0 (G)
1	0	24	2	2	Türkei	3		1	0	0	0	0	3	0	0	0	1	1	1	0	1	1	1	1	1	1	1	1	1	1	1	1	1	1	1	1	1	1	1	10	9	1	1	1	1	0	2	0	F63.0 (G)
1	0	24	1	1		4		0	0	0	1	0	3	0	1	0	1	2	1	0	1	1	0	1	1	1	1	1	0	0	1	1	1	1	1	1	1	1	1	9	8	1	1	1	1	1	2	0	F63.0 (G)
1	0	24	1	1		3		1	0	0	3	3	3	3	0	0	1	2	1	0	1	1	1	1	1	1	1	1	1	1	1	1	1	1	1	1	1	1	1	10	9	1	1	1	1	0	2	0	F63.0 (G)
1	0	24	1	1		5		0	0	0	0	0	3	0	1	1	1	2	1	1	1	1	1	1	1	1	1	1	1	0	1	1	1	1	0	1	1	1	1	9	9	1	1	1	1	1	2	0	F63.0 (G)
1	0	24	1	1		1	Schüler	0	0	0	3	0	0	0	0	0	1	2	1	1	1	1	1	1	0	1	1	1	1	1	1	1	1	1	1	1	1	1	1	10	9	1	1	1	1	1	2	0	F63.0 (G)
1	0	24	1	2	Türkei	5		1	0	1	2	0	3	3	2	0	1	1	1	0	1	1	1	1	1	1	1	1	1	1	1	1	1	1	0	1	1	1	1	9	9	1	1	1	1	1	2	0	F63.0 (G)
1	0	24	1	1		4		1	1	1	0	0	3	0	0	1	1	1	1	1	1	1	1	1	1	1	1	1	1	1	1	1	1	1	1	1	1	1	1	10	9	1	1	1	1	0	2	0	F63.0 (G)
1	0	24	1	1		4		999	999	999	3	2	0	0	1	3	1	3	1	1	1	1	1	1	1	1	1	1	1	0	1	1	1	1	0	1	1	1	1	9	9	1	1	1	1	1	2	1	F63.0 (G)
1	0	24	1	1		5		2	3	0	3	0	3	3	3	0	1	3	1	1	1	1	1	1	1	1	1	1	1	0	1	1	1	1	0	1	1	1	1	9	9	1	1	1	1	1	2	2	F63.0 (G)
0	0	24	1	1		3		0	0	0	0	0	2	0	1	0	0	1	0	0	1	0	0	0	1	0	0	1	0	0	0	0	1	0	1	0	1	0	1	4	3	0	0	2	2	0	1	0	F63.0 (V)
1	0	25	1	1		4		1	1	1	1	1	3	0	1	0	1	2	1	1	1	0	0	1	1	1	1	1	1	0	1	1	1	1	0	0	1	1	1	8	8	1	1	1	1	1	2	0	F63.0 (G)
1	0	25	1	1		5		0	1	0	2	0	2	3	2	1	1	2	1	1	1	1	1	1	0	0	1	1	0	0	1	1	1	1	0	1	1	1	1	7	7	1	1	1	1	0	2	0	F63.0 (G)
1	0	25	1	1		6		0	0	0	0	0	3	0	0	0	1	2	0	0	1	1	1	1	1	1	1	1	1	1	1	1	1	1	1	1	1	1	1	10	9	1	1	1	1	1	2	0	F63.0 (G)
1	0	25	1	1		3		1	2	2	2	0	3	0	0	0	1	2	1	1	1	1	1	1	1	1	1	1	1	1	1	1	1	0	0	1	1	1	1	8	8	1	1	1	1	1	2	0	F63.0 (G)
1	0	25	1	1		3		0	0	0	1	0	3	0	0	0	1	1	1	0	1	1	1	1	1	1	1	1	0	0	1	1	1	1	0	1	1	1	1	8	8	1	1	1	1	1	2	0	F63.0 (G)
1	0	25	1	1		4		1	1	0	0	0	3	0	0	0	1	2	1	0	1	1	1	1	1	1	1	1	1	1	1	1	1	1	0	1	1	1	1	9	9	1	1	1	1	1	2	0	F63.0 (G)
1	0	25	1	2		3		1	1	0	3	0	0	0	0	3	0	3	0	1	1	1	0	1	1	1	1	1	1	1	1	0	0	0	0	1	1	1	0	7	7	1	1	1	1	0	2	0	F63.0 (G)
1	0	26	1	1		3		0	0	0	1	0	3	3	0	0	1	3	1	1	1	1	1	1	1	1	1	0	1	0	1	1	1	1	0	1	1	1	1	8	8	1	1	1	1	1	2	0	F63.0 (G)
1	0	26	1	1		4		3	1	2	3	0	1	1	2	0	1	3	1	1	1	1	1	1	1	1	1	1	0	1	1	1	1	1	0	1	1	1	1	8	8	1	1	1	1	1	2	0	F63.0 (G)
1	0	26	1	1		5		0	0	0	0	0	2	0	0	0	0	2	1	0	1	1	0	1	0	0	0	1	0	0	0	0	1	1	0	1	1	0	1	5	5	1	1	1	1	0	2	0	F63.0 (G)
1	0	26	1	1		5		0	1	1	0	0	1	1	1	3	1	1	1	1	1	1	0	1	0	0	1	1	0	1	0	1	1	1	1	1	1	1	1	8	7	1	1	1	1	0	2	0	F63.0 (G)
1	0	26	1	2	Tunesien	4		0	0	999	1	0	3	1	1	0	1	1	1	0	1	1	1	1	1	1	1	1	1	0	0	1	1	1	0	1	1	0	1	8	8	1	1	1	1	0	2	0	F63.0 (G)
1	0	26	1	1		5		1	1	1	0	0	3	2	3	1	1	3	0	1	1	1	1	1	1	1	1	1	1	1	1	1	1	1	1	1	1	1	1	10	9	1	1	1	1	1	2	0	F63.0 (G)
1	0	26	1	1		3		0	1	0	0	0	3	1	1	1	1	3	1	0	1	1	1	1	1	1	1	1	1	1	1	1	1	1	0	1	1	1	1	9	9	1	1	1	1	1	2	0	F63.0 (G)
1	0	26	1	1		4		1	0	1	0	0	3	0	0	0	1	1	1	0	1	1	1	1	1	1	1	1	1	1	1	1	1	1	1	1	1	1	1	10	9	1	1	1	1	1	2	0	F63.0 (G)
1	0	26	1	2	SERBIEN	4		1	0	0	3	999	3	3	3	0	1	3	1	1	1	1	1	1	1	1	1	1	1	1	1	1	1	1	1	1	1	1	1	10	9	1	1	1	1	0	2	0	F63.0 (G)
1	0	26	1	2	Bosnisch	3		1	0	0	3	0	3	0	0	3	1	3	1	1	1	1	1	1	1	1	1	1	1	0	1	1	1	1	0	1	1	1	1	9	9	1	1	1	1	0	2	0	F63.0 (G)
1	0	26	1	2	Serbien	3		0	0	0	0	0	3	0	0	0	1	1	1	1	1	1	1	1	1	1	1	1	1	1	1	1	1	1	0	1	1	1	1	9	9	1	1	1	1	0	2	0	F63.0 (G)
1	0	26	1	1		4		0	0	0	0	0	3	0	0	0	1	3	1	0	1	1	1	1	1	1	1	1	1	1	0	1	1	1	0	1	1	1	1	9	9	1	1	1	1	0	2	0	F63.0 (G)
1	0	27	1	1		3		1	1	999	999	999	3	999	999	999	1	3	1	0	1	1	1	1	1	1	1	1	1	1	1	1	1	1	1	1	1	1	1	10	9	1	1	1	1	1	2	0	F63.0 (G)
1	0	27	1	2	TÜRKEI	3		2	0	0	1	0	3	0	0	0	1	2	1	0	1	1	1	1	1	0	1	1	1	0	1	1	1	0	0	1	1	1	1	7	7	1	1	1	1	1	2	0	F63.0 (G)
1	0	27	1	2	TÜRKEI	5		1	1	1	3	1	2	1	1	0	1	2	1	1	1	1	1	1	1	1	1	1	1	1	1	1	1	1	1	1	1	1	1	10	9	1	1	1	1	1	2	0	F63.0 (G)
1	0	27	1	1		5		0	0	0	0	0	3	0	0	0	1	3	0	999	1	1	1	1	1	1	1	1	1	1	0	1	1	1	0	1	1	1	1	9	9	1	1	1	1	0	2	0	F63.0 (G)
1	0	27	1	999		999		1	1	0	1	1	1	1	1	3	1	1	1	1	1	1	0	1	1	1	1	1	1	1	0	1	1	0	0	1	1	1	1	8	8	1	1	1	1	1	2	1	F63.0 (G)
1	0	27	1	1		4		1	0	0	0	0	2	0	0	0	1	1	1	1	1	1	1	1	1	0	1	1	0	0	1	1	1	1	1	1	1	1	1	8	7	1	1	1	1	0	2	0	F63.0 (G)
1	0	27	1	1		6		3	3	0	0	0	3	2	2	0	1	2	1	0	1	1	1	1	1	1	1	1	1	1	1	1	1	1	1	1	1	1	1	10	9	1	1	1	1	1	2	0	F63.0 (G)
1	0	27	1	1		5		1	1	1	3	0	0	1	1	0	1	2	1	1	1	1	1	1	1	1	1	1	1	0	1	1	1	1	0	1	1	1	1	9	9	1	1	1	1	1	3	1	F63.8 (G)
1	0	27	1	1		5		1	1	0	1	1	0	1	3	0	1	2	1	1	1	1	0	1	1	1	0	1	1	0	1	1	1	1	0	1	1	1	1	8	8	1	1	1	1	1	2	1	F63.0 (G)
1	0	28	1	1		4		1	0	0	1	1	3	1	3	0	1	4	1	1	1	1	1	1	1	1	1	1	1	1	1	1	1	1	1	1	1	1	1	10	9	1	1	1	1	1	2	0	F63.0 (G)
1	0	28	1	1		5		0	0	0	0	0	3	1	0	0	1	2	1	1	1	1	1	1	1	1	1	1	1	0	0	1	1	0	0	1	1	0	1	7	7	1	1	1	1	0	2	0	F63.0 (G)
1	0	28	1	1		5		1	1	0	1	0	3	1	1	0	1	2	1	0	1	1	1	1	1	0	1	1	1	0	1	1	1	1	0	1	1	1	1	8	8	1	1	1	1	0	2	0	F63.0 (G)
1	0	28	1	1		4		2	0	2	0	0	3	0	1	0	1	1	1	1	1	1	1	1	1	1	1	1	0	1	0	1	1	1	0	1	1	1	1	8	8	1	1	1	1	1	2	0	F63.0 (G)
1	0	28	1	1		5		1	1	0	3	0	3	0	3	1	1	1	1	1	1	1	1	1	1	1	1	1	1	1	1	1	1	1	0	1	1	1	1	9	9	1	1	1	1	0	2	0	F63.0 (G)
1	0	28	1	999		999		0	0	1	2	0	3	0	0	0	0	2	1	0	1	1	1	1	1	1	1	1	1	1	1	1	1	1	0	1	1	1	1	9	9	1	1	1	1	0	2	0	F63.0 (G)
1	0	28	1	1		5		1	1	1	3	0	3	1	1	1	1	2	1	1	1	1	1	1	1	1	1	1	1	1	1	1	1	1	0	1	1	1	1	9	9	1	1	1	1	1	2	0	F63.0 (G)
1	0	28	1	2	TÜRKEI	4		1	1	999	1	999	2	0	0	0	1	2	0	0	1	1	0	0	1	0	0	0	0	1	1	1	1	1	1	1	1	1	1	6	5	1	1	1	1	1	2	0	F63.0 (G)
1	0	28	1	2	Aserbaidschan	5		0	0	0	3	0	3	0	0	0	0	3	1	1	1	1	1	1	1	1	1	1	1	0	0	1	1	1	0	1	1	0	1	8	8	1	1	1	1	0	2	0	F63.0 (G)
1	0	28	1	1		5		1	0	0	3	0	0	0	0	0	1	4	1	1	1	1	1	1	1	0	0	1	1	0	1	1	1	1	0	1	1	1	1	7	7	1	1	1	1	1	3	1	F63.8 (G)
1	0	29	1	1		4		1	0	0	1	0	3	1	0	0	1	3	1	0	1	1	1	1	1	0	1	1	1	1	1	1	1	1	0	1	1	1	1	8	8	1	1	1	1	0	2	0	F63.0 (G)
1	0	29	1	1		4		1	1	0	1	0	2	1	1	0	1	3	1	0	1	1	1	1	1	0	0	1	1	0	0	1	0	1	0	1	1	0	1	6	6	1	1	1	1	0	2	0	F63.0 (G)
1	0	29	1	2	Portugal	3		1	1	999	2	0	3	2	2	2	1	3	1	1	1	1	1	1	1	1	1	1	1	1	1	1	1	1	1	1	1	1	1	10	9	1	1	1	1	1	2	0	F63.0 (G)
1	0	29	1	1		4		2	2	0	2	0	0	0	1	0	0	1	1	1	1	1	0	1	1	0	0	1	0	0	1	1	1	0	0	1	1	1	1	5	5	1	1	1	1	1	2	0	F63.0 (G)
1	0	29	1	2	Portugal	4		1	0	0	1	0	0	1	3	0	1	1	1	1	1	1	0	1	0	1	0	1	0	0	0	1	0	1	0	1	1	0	1	6	6	1	1	1	1	0	3	1	F63.8 (G)
1	0	29	1	1		5		0	0	0	1	0	0	1	3	0	1	2	1	1	1	1	1	1	1	0	1	1	1	1	1	1	0	1	1	1	1	1	1	9	8	1	1	1	1	1	2	0	F63.0 (G)
1	0	29	1	2	Italien	3		1	0	0	0	0	3	0	0	0	1	4	1	0	1	1	1	1	1	1	1	1	1	1	1	1	1	1	1	1	1	1	1	10	9	1	1	1	1	0	2	0	F63.0 (G)
1	0	29	1	1		4		0	0	0	2	0	1	3	3	1	0	2	1	1	1	1	1	1	1	1	1	1	0	0	1	1	0	1	0	1	1	1	1	8	8	1	1	1	1	1	3	1	F63.8 (G)
1	0	29	1	1		4		1	1	0	0	0	2	0	1	1	1	2	1	1	1	1	1	1	1	1	1	1	1	1	1	1	1	1	1	1	1	1	1	10	9	1	1	1	1	1	2	0	F63.0 (G)
1	0	29	1	2	IRAK	4		0	0	0	0	0	2	0	0	0	0	2	1	0	1	1	1	1	1	0	1	1	1	0	1	1	1	1	0	1	1	1	1	8	8	1	1	1	1	0	2	0	F63.0 (G)
1	0	29	1	2	KROATIEN	4		1	1	0	1	0	3	0	1	0	1	2	1	0	1	1	1	1	1	1	1	1	1	1	1	1	1	1	0	1	1	1	1	9	9	1	1	1	1	0	2	0	F63.0 (G)
1	0	29	2	999		999		1	1	0	1	0	1	0	1	0	1	1	1	1	1	1	1	1	1	1	1	1	1	1	1	1	1	1	0	1	1	1	1	9	9	1	1	1	1	1	2	0	F63.0 (G)
1	0	29	1	1		4		2	1	0	3	0	0	0	3	0	1	2	1	1	1	1	1	1	1	1	1	1	1	1	1	1	1	1	1	1	1	1	1	10	9	1	1	1	1	1	2	0	F63.0 (G)
1	0	30	1	1		3		0	0	0	0	0	2	0	0	0	0	888	1	0	1	0	0	1	0	1	0	0	1	0	1	0	0	0	0	0	1	1	0	4	4	0	1	3	1	0	2	0	F63.0 (G)
1	0	30	1	1		3		999	999	999	999	999	3	0	0	0	1	3	1	0	1	1	1	1	1	1	1	1	1	0	0	0	0	1	0	1	1	0	0	7	7	1	1	1	1	0	2	0	F63.0 (G)
1	0	30	1	1		4		1	1	0	2	0	3	0	0	0	1	2	1	0	1	1	1	1	1	1	1	1	1	0	1	1	1	1	0	1	1	1	1	9	9	1	1	1	1	0	2	0	F63.0 (G)
1	0	30	1	1		5		2	1	1	3	0	3	1	3	0	1	2	1	1	1	1	1	1	1	1	1	1	1	0	1	1	1	1	1	1	1	1	1	10	9	1	1	1	1	1	2	0	F63.0 (G)
1	0	30	1	1		5		1	0	0	3	0	0	0	3	0	1	2	1	1	1	1	1	1	1	0	1	1	1	0	1	1	1	1	0	1	1	1	1	8	8	1	1	1	1	1	2	0	F63.0 (G)
1	0	30	1	999		999		2	1	0	1	1	1	3	3	1	1	2	0	1	1	1	1	1	1	1	1	1	1	1	1	1	1	1	0	1	1	1	1	9	9	1	1	1	1	1	2	0	F63.0 (G)
1	0	30	1	1		4		1	1	0	3	0	0	0	3	0	1	1	1	1	1	1	1	1	0	0	1	1	0	1	0	1	0	0	1	1	1	1	1	7	6	1	1	1	1	0	3	1	F63.8 (G)
1	0	30	1	1		6		0	1	0	0	0	3	0	0	1	1	1	1	0	1	1	0	1	1	0	1	1	1	1	1	1	1	1	0	1	1	1	1	8	8	1	1	1	1	1	2	0	F63.0 (G)
1	0	30	1	1		5		1	1	1	3	1	3	1	1	0	1	3	1	1	1	1	1	1	1	1	1	1	1	0	1	1	1	1	0	1	1	1	1	9	9	1	1	1	1	0	2	0	F63.0 (G)
1	0	30	1	1		4		0	1	0	3	0	1	1	1	0	1	4	0	1	1	1	1	1	0	0	1	1	0	0	1	1	1	1	0	1	1	1	1	7	7	1	1	1	1	0	2	0	F63.0 (G)
1	0	31	1	1	TÜRKEI	3		1	0	1	3	0	3	1	1	0	1	3	1	1	1	1	1	1	1	0	1	0	0	0	1	1	1	1	0	1	1	1	1	6	6	1	1	1	1	0	2	0	F63.0 (G)
1	0	31	1	1		3		999	999	999	999	999	3	999	999	999	1	3	1	0	1	1	1	1	1	0	1	1	0	0	0	1	1	1	0	1	1	0	1	6	6	1	1	1	1	0	2	0	F63.0 (G)
1	0	31	2	1		3		0	0	0	0	0	3	0	1	1	1	2	1	1	1	1	1	1	1	1	1	1	1	0	1	1	1	1	0	1	1	1	1	9	9	1	1	1	1	1	2	0	F63.0 (G)
1	0	31	1	1		4		0	1	0	2	0	3	0	1	0	1	2	1	0	1	1	0	1	1	1	1	1	0	0	1	1	0	1	0	1	1	1	1	8	8	1	1	1	1	0	2	0	F63.0 (G)
1	0	31	1	1		4		0	0	0	1	1	3	1	1	1	1	2	0	1	1	1	1	1	1	1	1	1	1	0	1	1	1	1	0	1	1	1	1	9	9	1	1	1	1	0	2	0	F63.0 (G)
1	0	31	1	1		3		1	1	1	1	1	3	1	1	1	1	3	1	1	1	1	1	1	1	1	1	1	1	1	1	1	1	1	1	1	1	1	1	10	9	1	1	1	1	1	2	0	F63.0 (G)
1	0	31	1	1		6		0	0	0	0	0	3	0	0	0	1	2	1	0	1	1	1	1	1	1	1	1	0	0	1	1	1	1	0	1	1	1	1	8	8	1	1	1	1	0	2	0	F63.0 (G)
1	0	31	2	1		3		0	1	0	0	0	3	0	0	0	1	1	1	1	1	1	1	1	1	1	1	1	1	0	1	1	1	1	0	1	1	1	1	9	9	1	1	1	1	0	2	0	F63.0 (G)
1	0	31	2	1		6		0	0	0	0	0	3	0	0	0	1	2	999	1	1	1	1	1	1	1	1	1	1	0	1	1	1	0	0	1	1	1	1	8	8	1	1	1	1	1	2	0	F63.0 (G)
1	0	31	1	2	ITALIEN	6		1	0	0	0	0	3	0	0	0	1	2	1	1	1	1	1	1	1	1	1	1	0	0	1	1	1	1	1	1	1	1	1	9	8	1	1	1	1	1	2	0	F63.0 (G)
1	0	31	1	2	BULGARIEN	3		0	0	0	0	0	3	3	999	0	1	2	1	0	1	1	1	1	0	1	1	1	1	1	1	1	1	1	0	1	1	1	1	9	9	1	1	1	1	0	2	0	F63.0 (G)
1	0	31	1	1		6		1	1	0	2	0	0	0	0	3	1	4	1	1	1	1	1	1	0	1	1	0	0	0	0	1	1	1	0	1	1	0	1	6	6	1	1	1	1	0	2	1	F63.0 (G)
1	0	31	1	1		5		2	1	1	3	1	3	999	999	999	1	2	1	1	1	1	1	1	0	0	1	1	0	0	1	1	1	1	0	1	1	1	1	7	7	1	1	1	1	0	2	1	F63.0 (G)
1	0	32	1	1		4		1	1	0	0	0	3	0	0	0	1	4	1	0	1	1	1	1	1	1	1	1	1	1	0	1	1	1	0	1	1	1	1	9	9	1	1	1	1	1	2	0	F63.0 (G)
1	0	32	1	2	Bulgarien	3		1	0	0	0	0	3	0	0	0	1	3	1	0	1	1	1	1	1	1	1	1	1	1	1	1	1	1	0	1	1	1	1	9	9	1	1	1	1	0	2	0	F63.0 (G)
1	0	32	1	1		5		0	0	0	0	0	2	0	0	0	1	2	1	1	1	1	1	1	1	1	1	1	0	0	0	1	1	1	0	1	1	0	1	7	7	1	1	1	1	1	2	0	F63.0 (G)
1	0	32	1	1		4		0	0	0	0	0	3	0	0	0	1	2	1	0	1	1	1	1	1	1	1	1	1	1	1	1	1	1	1	1	1	1	1	10	9	1	1	1	1	1	2	0	F63.0 (G)
1	0	32	1	2	MAROKKO	3		0	0	0	3	0	3	0	2	0	1	2	1	0	1	1	1	1	1	1	1	1	1	1	1	1	1	1	1	1	1	1	1	10	9	1	1	1	1	1	2	0	F63.0 (G)
1	0	32	1	1		5		1	1	0	0	0	2	1	0	0	1	2	0	0	1	1	1	1	1	1	1	1	0	0	1	1	1	1	0	1	1	1	1	8	8	1	1	1	1	1	2	0	F63.0 (G)
1	0	32	1	1		3		1	1	0	0	0	3	1	0	0	1	4	1	0	1	1	1	1	1	1	1	1	1	1	1	1	1	1	1	1	1	1	1	10	9	1	1	1	1	0	2	0	F63.0 (G)
1	0	32	1	2	MAROKKO	5		1	1	0	1	0	3	0	0	0	1	2	1	0	1	1	1	1	1	1	1	1	1	1	1	1	1	1	1	1	1	1	1	10	9	1	1	1	1	1	2	0	F63.0 (G)
1	0	32	1	1		3		1	0	1	2	0	3	1	1	1	1	3	1	1	1	1	1	1	1	1	1	1	1	1	1	1	1	1	0	1	1	1	1	9	9	1	1	1	1	0	2	0	F63.0 (G)
1	0	33	1	1		3		1	1	0	0	0	3	1	0	0	1	2	1	0	1	1	1	1	1	1	1	1	1	1	1	1	1	1	1	1	1	1	1	10	9	1	1	1	1	0	2	0	F63.0 (G)
1	0	33	1	2	TÜRKEI	5		0	0	0	2	0	3	0	1	0	1	2	1	0	1	1	1	1	1	1	1	1	1	1	1	1	1	1	0	1	1	1	1	9	9	1	1	1	1	0	2	0	F63.0 (G)
1	0	33	1	999		999		0	0	0	0	0	2	0	0	0	1	2	0	0	1	1	1	1	0	0	1	1	0	0	1	1	1	1	0	1	1	1	1	7	7	1	1	1	1	1	2	0	F63.0 (G)
1	0	33	1	2	Türkei	3		1	1	1	1	0	3	1	2	1	1	4	1	1	1	1	0	1	1	1	1	1	1	1	1	1	1	1	1	1	1	1	1	10	9	1	1	1	1	1	2	0	F63.0 (G)
1	0	33	1	1		4		2	0	0	2	0	1	1	1	0	1	4	1	1	1	1	1	1	1	1	1	1	1	0	1	1	1	1	1	1	1	1	1	10	9	1	1	1	1	1	2	0	F63.0 (G)
1	0	34	1	2	Portugal	4		999	999	999	999	999	3	999	999	999	1	2	1	0	1	1	1	1	1	1	1	1	1	0	1	1	1	1	0	1	1	1	1	9	9	1	1	1	1	1	2	0	F63.0 (G)
1	0	34	2	1		5		0	0	0	0	0	3	0	0	0	1	2	0	0	1	1	0	1	1	0	0	1	1	0	1	1	1	1	0	1	1	1	1	7	7	1	1	1	1	1	2	0	F63.0 (G)
1	0	34	1	1		4		2	0	0	3	0	0	0	0	0	1	2	0	1	1	1	0	1	0	0	0	1	0	0	1	1	1	1	1	1	1	1	1	7	6	1	1	1	1	1	2	0	F63.0 (G)
1	0	34	1	2	US-Amerikaner	6	High School	2	3	1	2	2	3	3	1	0	1	3	1	1	1	1	1	1	0	1	1	1	1	1	1	1	1	1	1	1	1	1	1	10	9	1	1	1	1	1	2	0	F63.0 (G)
1	0	34	1	1		4		1	1	1	1	1	3	1	3	1	1	2	1	1	1	1	1	1	1	1	1	1	1	1	1	1	1	1	1	1	1	1	1	10	9	1	1	1	1	1	2	0	F63.0 (G)
1	0	34	1	2	Tunesien	5		1	0	0	0	0	3	0	0	0	1	2	1	0	1	1	1	1	1	1	1	1	0	1	0	1	1	1	0	1	1	1	1	8	8	1	1	1	1	1	2	0	F63.0 (G)
1	0	34	1	1		5		1	1	0	0	0	3	0	2	1	1	2	1	0	1	1	0	1	1	1	1	1	1	1	1	1	1	1	0	1	1	1	1	9	9	1	1	1	1	1	2	0	F63.0 (G)
1	0	34	1	2	Türkei	3		1	0	0	1	0	3	1	0	0	1	4	1	0	1	1	1	1	0	1	1	0	0	1	1	1	1	1	0	1	1	1	1	7	7	1	1	1	1	0	2	0	F63.0 (G)
1	0	34	1	2	Iran	6		1	1	0	2	1	3	3	3	1	1	3	1	1	1	1	1	1	1	1	1	1	1	1	1	1	1	1	1	1	1	1	1	10	9	1	1	1	1	0	2	0	F63.0 (G)
1	0	34	1	1		5		0	0	0	1	0	2	1	3	0	1	2	0	1	1	1	1	1	1	1	1	1	1	1	1	1	1	1	1	1	1	1	1	10	9	1	1	1	1	0	2	1	F63.8 (G)
0	0	34	1	1		4		1	1	0	0	0	1	1	2	0	1	2	0	0	1	1	0	0	0	0	0	1	0	0	0	1	0	0	1	1	0	0	1	4	3	0	0	2	2	1	0	0	F63.0 (A)
1	0	35	1	2	KOSOVO	4		1	1	999	3	999	3	0	0	1	1	4	1	1	1	1	1	1	1	1	1	1	0	1	1	1	1	1	0	1	1	1	1	8	8	1	1	1	1	0	2	0	F63.0 (G)
1	0	35	1	1		3		1	0	1	0	0	3	0	0	0	1	1	1	0	1	1	1	1	1	1	1	1	1	0	1	1	1	1	0	1	1	1	1	9	9	1	1	1	1	1	2	0	F63.0 (G)
1	0	35	1	2	Italien	3	IHK LU-TH Essen	1	1	0	0	0	3	0	1	0	1	4	1	1	1	1	1	1	1	1	1	1	1	1	1	1	1	1	1	1	1	1	1	10	9	1	1	1	1	0	2	0	F63.0 (G)
1	0	35	1	1		3		1	1	0	2	0	1	1	1	2	1	3	0	1	1	1	1	1	1	1	1	1	1	0	1	0	1	1	0	1	1	1	1	9	9	1	1	1	1	0	3	1	F63.8 (G)
1	0	36	2	2	Niederlande	5		3	2	1	1	0	0	0	3	1	1	3	1	1	1	1	1	1	1	0	1	1	1	0	0	1	1	1	0	1	1	0	1	7	7	1	1	1	1	1	2	0	F63.0 (G)
1	0	36	2	2	THAILAND	3		2	1	0	0	0	3	3	2	999	1	2	1	0	1	1	1	0	1	1	0	1	1	0	1	1	1	1	0	1	1	1	1	8	8	1	1	1	1	0	2	0	F63.0 (G)
1	0	36	1	1		4		0	0	1	0	0	0	0	0	3	1	2	1	1	1	1	0	1	0	0	1	1	0	0	1	1	1	1	0	1	1	1	1	7	7	1	1	1	1	0	2	0	F63.0 (G)
1	0	36	1	1		5		1	0	0	1	0	0	0	3	0	1	1	1	1	1	1	1	1	1	1	1	1	0	1	1	1	1	1	0	1	1	1	1	8	8	1	1	1	1	1	3	1	F63.8 (G)
1	0	37	1	1		4		1	0	0	0	0	3	0	0	0	1	4	1	0	1	1	0	1	1	0	0	0	1	0	1	1	0	0	0	1	1	1	1	5	5	1	1	1	1	1	2	0	F63.0 (G)
1	0	37	1	1		3		2	1	1	2	0	3	0	1	1	1	4	1	1	1	1	1	1	1	1	1	1	1	0	1	1	1	0	0	1	1	1	1	8	8	1	1	1	1	0	2	0	F63.0 (G)
1	0	37	1	1		3		2	2	2	0	0	2	0	0	0	1	2	1	1	1	1	1	1	1	0	1	1	1	1	1	0	1	1	1	1	1	1	1	9	8	1	1	1	1	1	2	0	F63.0 (G)
1	0	37	2	2	RUMÄNIEN	5		0	0	0	0	0	3	0	0	0	1	2	1	0	1	1	1	1	1	1	1	1	1	0	0	1	1	1	0	1	1	0	1	8	8	1	1	1	1	1	2	0	F63.0 (G)
1	0	38	1	2	Serbien	4		1	1	999	3	0	1	0	2	1	1	4	1	1	1	1	1	1	1	1	1	1	1	1	1	1	1	1	0	1	1	1	1	9	9	1	1	1	1	1	2	0	F63.0 (G)
1	0	38	1	999		999		1	0	0	0	0	3	0	0	0	1	2	1	0	1	1	1	1	1	1	0	1	0	1	1	1	1	1	0	1	1	1	1	7	7	1	1	1	1	0	2	0	F63.0 (G)
1	0	38	1	1		3		0	1	0	2	0	3	0	3	0	0	2	1	1	1	0	1	1	1	1	0	1	1	0	1	1	0	0	0	1	1	1	1	7	7	1	1	1	1	1	2	0	F63.0 (G)
1	0	38	1	1		3		2	1	0	0	0	2	0	0	0	1	1	1	1	1	1	1	1	1	0	1	1	1	0	1	0	1	0	0	1	1	1	1	7	7	1	1	1	1	1	2	0	F63.0 (G)
1	0	38	1	1		3		2	0	0	0	0	3	0	1	1	1	1	1	0	1	1	1	1	0	1	1	1	1	0	1	1	1	1	1	1	1	1	1	10	9	1	1	1	1	0	2	0	F63.0 (G)
1	0	38	1	2	Türkei	3		3	0	0	3	0	0	0	0	0	1	3	1	0	1	1	1	1	1	1	1	1	1	1	1	1	1	1	1	1	1	1	1	10	9	1	1	1	1	0	2	0	F63.0 (G)
1	0	38	1	1		5		1	0	0	3	0	1	0	0	0	1	2	1	1	1	1	0	1	0	1	1	1	1	0	1	1	1	1	0	1	1	1	1	9	9	1	1	1	1	1	2	0	F63.0 (G)
1	0	38	1	1		4		1	1	0	1	0	0	1	3	0	1	1	0	1	1	1	0	1	1	1	1	1	0	1	1	1	1	1	0	1	1	1	1	8	8	1	1	1	1	0	3	1	F63.8 (G)
1	0	39	2	1		5		0	0	0	0	0	0	3	1	0	1	4	1	1	1	1	1	1	0	1	1	1	0	0	1	1	1	1	0	1	1	1	1	8	8	1	1	1	1	1	2	0	F63.0 (G)
1	0	39	1	1		5		0	0	0	0	0	3	1	0	0	1	4	1	0	1	1	1	1	1	1	1	1	1	0	0	1	1	1	0	1	1	0	1	8	8	1	1	1	1	0	2	0	F63.0 (G)
1	0	39	1	1		4		0	0	0	0	0	3	0	0	0	1	3	1	0	1	1	1	1	1	1	0	1	0	1	1	1	1	1	0	1	1	1	1	7	7	1	1	1	1	1	2	0	F63.0 (G)
1	0	39	1	1		3		0	0	0	0	0	3	0	0	0	1	2	1	0	1	1	1	1	1	0	0	1	1	0	1	1	1	1	0	1	1	1	1	7	7	1	1	1	1	1	2	0	F63.0 (G)
1	0	39	1	2	TÜRKEI	3		1	0	0	1	0	3	0	0	0	1	2	1	0	1	1	1	1	1	1	1	1	1	0	1	1	1	1	0	1	1	1	1	9	9	1	1	1	1	1	2	0	F63.0 (G)
1	0	39	1	1		5		1	1	1	2	1	3	3	3	1	1	2	1	1	1	1	1	1	1	1	1	1	1	0	0	1	1	1	1	1	1	0	1	9	8	1	1	1	1	0	2	0	F63.0 (G)
1	0	39	1	2		3		1	0	0	0	0	3	0	0	0	1	1	1	0	1	1	1	1	1	1	1	1	1	0	1	1	0	1	0	1	1	1	1	9	9	1	1	1	1	0	2	0	F63.0 (G)
1	0	39	1	1		3		1	1	0	0	0	3	999	2	0	1	2	0	1	1	1	1	1	1	0	0	1	1	0	1	1	0	0	0	1	1	1	1	6	6	1	1	1	1	0	2	0	F63.0 (G)
1	0	39	1	999		999		0	0	0	0	0	3	0	0	0	1	3	1	0	1	1	1	1	1	1	1	1	1	0	1	1	1	1	0	1	1	1	1	9	9	1	1	1	1	1	2	0	F63.0 (G)
1	0	40	1	1		5		1	1	999	1	999	3	0	0	0	1	4	1	0	1	1	1	1	1	1	1	1	1	1	1	1	1	1	0	1	1	1	1	9	9	1	1	1	1	0	2	0	F63.0 (G)
1	0	40	2	1		4		1	1	0	0	0	3	3	2	0	1	4	0	0	1	1	1	1	1	1	1	1	1	1	1	1	1	1	1	1	1	1	1	10	9	1	1	1	1	1	2	0	F63.0 (G)
1	0	40	1	1		5		999	2	2	3	0	1	1	2	1	1	3	1	1	1	1	1	1	1	1	1	1	1	1	1	1	1	1	1	1	1	1	1	10	9	1	1	1	1	1	2	0	F63.0 (G)
1	0	40	1	999		999		1	0	0	0	0	3	0	0	1	1	4	1	0	1	1	0	1	1	1	1	1	1	0	0	1	1	1	0	1	1	0	1	8	8	1	1	1	1	1	2	0	F63.0 (G)
1	0	40	2	1		3		1	1	1	0	0	3	0	3	3	1	2	1	1	1	1	1	1	1	1	1	1	1	0	1	1	1	1	0	1	1	1	1	9	9	1	1	1	1	0	2	0	F63.0 (G)
1	0	40	1	1		3		1	1	1	1	0	3	1	1	0	1	2	1	0	1	1	1	1	1	1	1	1	1	0	0	1	1	1	0	1	1	0	1	8	8	1	1	1	1	1	2	0	F63.0 (G)
1	0	41	1	1		3		1	0	1	0	0	3	0	0	0	1	4	1	0	1	1	1	1	1	1	1	1	1	1	1	1	1	1	1	1	1	1	1	10	9	1	1	1	1	1	2	0	F63.0 (G)
1	0	41	1	1		3		3	3	0	3	3	3	3	3	3	1	4	1	1	1	1	0	1	1	1	1	1	0	1	1	1	1	1	0	1	1	1	1	8	8	1	1	1	1	0	2	0	F63.0 (G)
1	0	41	1	2	HR	5		2	0	0	0	0	3	0	0	0	1	3	1	0	1	1	1	1	1	0	1	1	0	1	1	1	1	1	0	1	1	1	1	7	7	1	1	1	1	0	2	0	F63.0 (G)
1	0	41	1	1		3		1	1	0	0	0	3	0	0	0	1	2	1	0	1	1	1	1	1	1	1	1	1	1	1	1	1	0	0	1	1	1	1	8	8	1	1	1	1	1	2	0	F63.0 (G)
1	0	41	1	2	Syrien	4		0	0	0	0	0	3	3	0	0	1	4	1	0	1	1	1	1	0	1	1	1	1	1	1	1	1	1	1	1	1	1	1	10	9	1	1	1	1	0	2	0	F63.0 (G)
1	0	41	1	1		4		1	0	0	0	0	3	0	0	0	1	4	1	0	1	1	0	1	1	1	0	1	1	0	1	1	1	1	0	1	1	1	1	8	8	1	1	1	1	0	2	0	F63.0 (G)
1	0	42	1	2	Türkei	3	Berufsbildende Schul	2	1	999	999	999	3	3	3	0	1	4	1	0	1	1	1	1	1	1	1	1	0	1	1	1	1	1	0	1	1	1	1	8	8	1	1	1	1	1	2	0	F63.0 (G)
1	0	42	1	1		5		1	1	0	3	0	3	0	1	1	1	2	1	1	1	0	0	1	1	0	1	1	1	0	1	1	1	1	0	0	1	1	1	7	7	1	1	1	1	1	2	0	F63.0 (G)
1	0	43	1	1		5		1	1	0	0	0	2	0	0	0	1	4	1	1	1	1	0	1	1	1	1	1	1	1	1	1	1	1	1	1	1	1	1	10	9	1	1	1	1	0	2	0	F63.0 (G)
1	0	43	2	1		4		999	3	999	3	999	3	3	999	999	1	2	1	0	1	1	1	1	1	1	1	1	1	0	1	1	1	1	0	1	1	1	1	9	9	1	1	1	1	1	2	0	F63.0 (G)
1	0	43	1	1		4		1	0	1	2	0	2	1	3	0	1	2	1	1	1	1	1	1	1	1	1	1	1	0	0	1	1	1	0	1	1	0	1	8	8	1	1	1	1	0	3	1	F63.8 (G)
1	0	43	1	1		3		1	0	0	1	0	3	0	0	0	1	1	1	0	1	1	0	1	1	1	1	1	1	0	1	1	1	1	0	1	1	1	1	9	9	1	1	1	1	0	2	0	F63.0 (G)
1	0	43	2	1		3		1	1	1	0	0	3	0	0	0	1	1	1	0	1	1	1	1	1	0	0	1	1	0	0	1	0	0	0	1	1	0	1	5	5	1	1	1	1	1	2	0	F63.0 (G)
1	0	43	1	1		4		0	1	0	0	0	3	0	0	0	1	4	1	1	1	1	1	1	1	1	1	1	1	0	1	1	1	1	0	1	1	1	1	9	9	1	1	1	1	0	2	0	F63.0 (G)
1	0	44	1	1		3		3	1	0	0	0	3	3	2	0	1	4	1	0	1	1	1	1	1	1	1	1	1	1	1	1	1	1	1	1	1	1	1	10	9	1	1	1	1	0	2	0	F63.0 (G)
1	0	44	2	999		999		999	2	999	999	999	999	999	999	999	1	2	1	0	1	0	1	1	1	1	0	1	1	0	0	1	1	0	0	1	1	0	1	6	6	1	1	1	1	0	2	0	F63.0 (G)
1	0	44	2	1		999		999	999	999	999	999	3	999	999	3	1	2	1	1	1	1	1	1	1	1	1	1	1	1	1	1	1	1	1	1	1	1	1	10	9	1	1	1	1	1	2	0	F63.0 (G)
1	0	44	2	1		4		1	0	0	0	0	3	0	0	0	1	2	1	0	1	1	1	1	1	1	0	1	1	0	0	1	0	1	0	1	1	0	1	7	7	1	1	1	1	0	2	0	F63.0 (G)
1	0	44	1	999		999		1	1	1	1	0	3	1	1	0	1	2	1	0	1	1	1	1	1	1	1	1	1	1	1	1	1	1	1	1	1	1	1	10	9	1	1	1	1	0	2	0	F63.0 (G)
1	0	44	1	2	Iraker	2		2	0	0	2	0	3	3	0	0	1	4	0	0	1	1	1	1	1	1	1	1	1	1	1	1	1	1	1	1	1	1	1	10	9	1	1	1	1	0	2	0	F63.0 (G)
1	0	45	2	999		999		1	1	0	0	0	2	0	0	0	0	888	1	0	1	1	1	1	1	1	1	1	0	0	1	1	1	1	0	1	1	1	1	8	8	1	1	1	1	0	2	0	F63.0 (G)
1	0	45	1	1		3		2	1	0	0	0	3	1	0	0	1	4	1	0	1	1	1	1	1	1	1	1	1	1	1	1	1	1	1	1	1	1	1	10	9	1	1	1	1	1	2	0	F63.0 (G)
1	0	45	1	1		3		0	0	0	3	0	3	0	0	0	1	3	0	1	1	1	1	1	1	1	1	1	1	1	1	1	1	1	1	1	1	1	1	10	9	1	1	1	1	1	2	0	F63.0 (G)
1	0	46	1	2	Türkei	4		3	0	0	3	0	3	0	3	0	1	4	1	0	1	1	1	1	1	1	0	1	1	0	1	1	1	1	0	1	1	1	1	8	8	1	1	1	1	1	2	0	F63.0 (G)
1	0	46	1	1		3		2	0	1	0	0	3	0	0	0	1	3	1	0	1	1	1	1	1	1	1	1	1	0	1	1	1	1	0	1	1	1	1	9	9	1	1	1	1	1	2	0	F63.0 (G)
1	0	46	1	1		4		2	0	0	0	0	3	0	0	0	1	2	1	0	1	1	1	1	1	1	1	1	1	0	1	1	1	1	0	1	1	1	1	9	9	1	1	1	1	0	2	0	F63.0 (G)
1	0	46	1	1		3		0	0	0	0	0	3	0	0	0	1	2	1	0	1	1	1	1	1	1	1	1	0	0	1	1	1	1	0	1	1	1	1	8	8	1	1	1	1	0	2	0	F63.0 (G)
1	0	46	2	2	Litauen	3		0	0	0	0	0	3	0	0	0	1	1	1	0	1	1	1	1	1	1	1	1	1	0	1	1	0	1	1	1	1	1	1	10	9	1	1	1	1	0	2	0	F63.0 (G)
1	0	46	1	999		999		1	1	0	2	0	3	1	0	0	1	4	1	1	1	1	1	1	1	1	1	1	1	0	1	1	1	1	0	1	1	1	1	9	9	1	1	1	1	0	2	0	F63.0 (G)
1	0	47	1	2	Türkei	6	MittlereReife Türkei	2	0	0	1	0	2	0	0	0	1	2	1	0	1	1	1	1	1	1	1	1	1	0	1	1	1	1	1	1	1	1	1	10	9	1	1	1	1	1	2	0	F63.0 (G)
1	0	47	1	1		5		1	0	0	0	0	3	3	1	0	1	4	1	0	1	1	1	1	1	0	1	1	1	0	1	1	1	1	0	1	1	1	1	8	8	1	1	1	1	0	2	0	F63.0 (G)
1	0	48	1	1		5		1	1	0	0	0	1	0	0	0	1	4	1	0	1	1	1	1	1	1	0	0	1	0	1	1	1	1	0	1	1	1	1	7	7	1	1	1	1	1	2	0	F63.0 (G)
1	0	48	1	1		3		1	1	0	1	0	1	1	0	0	1	4	1	0	1	1	1	1	1	0	0	1	0	0	1	1	1	0	0	1	1	1	1	5	5	1	1	1	1	1	2	0	F63.0 (G)
1	0	48	1	1		3		2	1	1	1	1	3	1	2	1	1	3	1	0	1	1	1	1	1	1	1	1	1	1	1	1	1	1	1	1	1	1	1	10	9	1	1	1	1	1	2	0	F63.0 (G)
1	0	48	2	1		3		2	2	999	999	999	3	0	0	0	1	2	1	1	1	1	1	1	1	1	0	1	1	0	1	1	1	0	0	1	1	1	1	7	7	1	1	1	1	1	2	0	F63.0 (G)
1	0	48	1	2	Türkei	3		3	3	3	999	999	3	3	999	999	1	3	0	0	1	1	1	1	0	1	1	1	1	1	1	1	1	1	1	1	1	1	1	10	9	1	1	1	1	1	2	0	F63.0 (G)
1	0	48	1	1		3		1	1	0	0	0	3	0	0	0	1	4	1	0	1	1	1	1	1	1	1	1	1	1	1	1	1	1	1	1	1	1	1	10	9	1	1	1	1	1	2	0	F63.0 (G)
1	0	49	1	1		4		1	1	1	0	0	3	3	3	0	1	4	1	1	1	1	1	1	1	1	1	1	1	1	1	1	1	1	1	1	1	1	1	10	9	1	1	1	1	0	2	0	F63.0 (G)
1	0	49	1	1		3		2	0	2	2	0	3	0	2	1	1	4	1	0	1	1	1	1	1	1	1	1	1	0	1	1	1	1	0	1	1	1	1	9	9	1	1	1	1	1	2	0	F63.0 (G)
1	0	49	1	1		4		0	0	0	0	0	0	1	0	0	1	2	0	0	1	0	0	1	1	0	0	1	1	0	1	1	1	0	0	0	1	1	1	5	5	1	1	1	1	1	2	0	F63.0 (G)
1	0	49	1	1		4		2	0	0	0	0	3	0	2	0	1	2	1	0	1	1	1	1	1	1	1	1	1	0	1	1	0	1	0	1	1	1	1	9	9	1	1	1	1	0	2	0	F63.0 (G)
1	0	49	1	1		4		1	0	1	0	0	3	999	0	0	1	2	1	1	1	1	1	1	1	1	1	1	1	0	0	1	1	1	0	1	1	0	1	8	8	1	1	1	1	0	2	0	F63.0 (G)
1	0	50	1	1		4		0	0	0	0	0	3	0	0	0	1	4	999	0	1	1	1	1	1	0	0	1	1	0	1	1	1	1	0	1	1	1	1	7	7	1	1	1	1	0	2	0	F63.0 (G)
1	0	50	1	1		3		1	1	0	0	0	3	0	2	0	1	999	1	0	1	0	1	1	0	0	0	1	0	0	1	1	1	0	0	1	1	1	1	5	5	1	1	1	1	0	2	0	F63.0 (G)
1	0	50	1	1		5		1	1	1	0	0	0	0	1	0	1	4	1	1	1	1	0	1	1	0	1	1	0	0	0	1	1	0	0	1	1	0	1	5	5	1	1	1	1	0	2	0	F63.0 (G)
1	0	50	1	1		4		1	1	0	0	0	3	1	1	1	0	888	0	0	1	1	1	1	1	1	1	1	1	1	1	1	1	1	1	1	1	1	1	10	9	1	1	1	1	0	2	0	F63.0 (G)
1	0	50	2	1		4		3	999	3	999	999	3	3	999	999	1	2	0	0	1	1	1	1	0	0	1	1	0	0	0	1	1	0	1	1	1	0	1	6	5	1	1	1	1	1	2	0	F63.0 (G)
1	0	50	2	1		3		2	0	0	0	0	3	2	3	0	1	2	1	0	1	1	1	1	1	0	1	1	1	1	1	1	1	1	0	1	1	1	1	8	8	1	1	1	1	0	2	0	F63.0 (G)
1	0	50	2	1		3		0	0	0	0	0	3	1	1	0	1	2	1	1	1	1	1	1	1	1	1	1	1	1	1	1	1	1	1	1	1	1	1	10	9	1	1	1	1	0	2	0	F63.0 (G)
1	0	51	1	1		5		1	1	0	0	0	3	0	0	0	0	888	1	0	1	1	1	1	1	1	1	1	1	1	1	1	1	0	0	1	1	1	1	8	8	1	1	1	1	0	2	0	F63.0 (G)
1	0	51	1	1		4		2	1	1	0	0	3	3	0	1	1	4	1	1	1	1	1	1	1	1	1	1	1	1	1	1	1	1	1	1	1	1	1	10	9	1	1	1	1	1	2	0	F63.0 (G)
1	0	51	1	1		3		1	0	0	0	0	3	0	0	0	1	4	1	0	1	1	0	1	1	0	0	1	1	0	1	1	1	1	0	1	1	1	1	7	7	1	1	1	1	0	2	0	F63.0 (G)
1	0	51	1	999		999		1	0	0	1	0	3	0	1	0	1	3	1	1	1	0	0	1	1	1	1	0	1	1	1	1	1	1	1	0	1	1	1	8	7	1	1	1	1	1	2	0	F63.0 (G)
1	0	51	1	2	TÜRKEI	999		2	0	0	1	0	3	0	0	0	1	4	1	0	1	1	1	1	1	1	1	1	1	0	1	1	1	0	0	1	1	1	1	8	8	1	1	1	1	1	2	0	F63.0 (G)
1	0	51	1	1		4		0	0	0	0	0	3	3	2	0	1	4	1	0	1	1	0	1	1	0	0	1	1	1	1	1	1	1	1	1	1	1	1	8	7	1	1	1	1	1	2	0	F63.0 (G)
1	0	51	2	1		3		1	1	1	1	1	3	0	1	0	1	4	1	0	1	1	0	1	1	1	1	1	1	1	1	1	1	1	0	1	1	1	1	9	9	1	1	1	1	0	2	0	F63.0 (G)
0	0	51	1	1		3		1	0	0	0	0	2	0	0	0	1	4	1	0	1	0	0	1	0	0	1	1	0	0	0	0	0	1	0	0	1	0	0	4	4	0	1	2	4	1	1	0	F63.0 (V)
1	0	52	2	1		6		0	0	0	0	0	3	0	0	0	1	2	1	0	1	1	1	1	1	1	1	1	1	0	1	1	1	1	0	1	1	1	1	9	9	1	1	1	1	1	2	0	F63.0 (G)
1	0	52	1	2	Italien	3		1	0	0	1	0	3	0	0	0	0	2	1	0	1	0	1	1	0	1	1	1	1	0	1	1	0	0	0	1	1	1	1	8	8	1	1	1	1	0	2	0	F63.0 (G)
1	0	52	1	1		3		1	0	0	0	0	3	0	1	0	1	3	0	0	1	1	0	1	0	1	1	1	1	0	1	1	1	1	0	1	1	1	1	9	9	1	1	1	1	0	2	0	F63.0 (G)
1	0	52	1	1		3		1	1	1	1	1	3	0	1	0	1	4	1	0	1	1	1	1	1	1	1	1	0	0	0	1	1	1	0	1	1	0	1	7	7	1	1	1	1	1	2	0	F63.0 (G)
1	0	52	1	2	Afghanistan	5		999	999	999	999	999	3	999	999	999	1	2	1	0	1	1	1	1	1	1	1	1	1	0	1	1	1	1	0	1	1	1	1	9	9	1	1	1	1	1	2	0	F63.0 (G)
1	0	53	1	1	Türkei	3		1	0	0	0	0	3	0	0	0	1	4	1	0	1	1	1	1	1	1	1	1	1	0	1	1	1	0	0	1	1	1	1	8	8	1	1	1	1	1	2	0	F63.0 (G)
1	0	53	2	1		3		2	0	0	0	0	3	3	0	1	1	2	1	0	1	1	1	1	1	1	1	1	1	0	1	1	1	1	1	1	1	1	1	10	9	1	1	1	1	0	2	0	F63.0 (G)
1	0	55	1	1		5		1	1	0	0	0	1	0	0	0	1	4	1	0	1	1	0	1	1	1	1	1	0	0	1	1	1	1	0	1	1	1	1	8	8	1	1	1	1	0	2	0	F63.0 (G)
1	0	55	1	1		3		1	1	1	0	0	3	0	0	0	1	3	0	0	1	1	1	1	1	0	1	1	0	0	0	1	1	0	0	1	1	0	1	5	5	1	1	1	1	0	2	0	F63.0 (G)
1	0	55	1	999		999		0	0	0	0	0	3	0	0	0	1	4	1	0	1	1	1	1	1	1	0	1	1	1	1	1	1	1	0	1	1	1	1	8	8	1	1	1	1	1	2	0	F63.0 (G)
1	0	55	1	1		3		1	0	999	1	0	3	1	3	0	1	3	1	1	1	1	1	1	1	1	1	1	1	0	1	1	1	1	1	1	1	1	1	10	9	1	1	1	1	0	3	1	F63.8 (G)
1	0	56	1	1		3		1	0	0	0	0	3	0	0	0	1	3	1	0	1	1	1	1	1	1	1	1	1	0	1	1	1	1	0	1	1	1	1	9	9	1	1	1	1	0	2	0	F63.0 (G)
1	0	57	1	1		3		1	0	0	0	0	3	0	0	0	1	3	1	0	1	1	1	1	1	1	1	1	0	0	1	1	0	1	0	1	1	1	1	8	8	1	1	1	1	0	2	0	F63.0 (G)
1	0	58	1	2	GRIECHENLAND	5		1	1	0	0	0	1	1	1	3	1	4	1	1	1	1	1	1	1	1	1	1	1	1	1	1	1	1	1	1	1	1	1	10	9	1	1	1	1	0	3	1	F63.8 (G)
1	0	59	1	1		3		0	0	0	0	0	0	3	0	0	1	4	0	0	1	1	1	1	1	1	1	1	0	0	1	1	1	1	1	1	1	1	1	9	8	1	1	1	1	0	2	0	F63.0 (G)
1	0	59	1	1		3		2	0	0	0	0	3	2	0	0	1	4	1	0	1	1	1	1	1	0	1	1	1	0	1	1	1	1	0	1	1	1	1	8	8	1	1	1	1	1	2	0	F63.0 (G)
0	0	60	2	2	Tschechische Republik	3		1	999	0	0	0	1	1	0	0	0	2	0	0	1	0	0	0	0	0	0	0	0	0	1	1	0	0	0	0	0	1	1	2	2	0	0	2	2	0	0	0	F63.0 (A)
1	0	61	2	2		3		0	0	0	0	0	1	0	3	0	1	2	1	0	1	1	1	1	1	1	1	1	1	0	1	1	1	1	0	1	1	1	1	9	9	1	1	1	1	1	2	0	F63.0 (G)
1	0	62	1	1		4		2	1	0	0	0	1	1	2	0	1	4	1	1	1	0	1	1	0	0	0	0	0	1	1	1	0	0	0	1	1	1	1	4	4	0	1	3	1	1	2	0	F63.0 (G)
1	0	63	1	1		3		1	1	999	999	999	2	999	2	999	1	2	1	0	1	0	0	1	1	0	0	0	1	0	1	1	0	1	0	0	1	1	1	5	5	1	1	1	1	1	2	0	F63.0 (G)
1	0	66	2	1		3		0	0	0	0	0	3	0	2	0	1	4	1	0	1	1	1	1	1	1	1	1	1	1	1	1	1	1	0	1	1	1	1	9	9	1	1	1	1	0	2	0	F63.0 (G)
1	0	67	1	1		4		0	0	0	0	0	3	0	0	0	1	4	1	0	1	1	0	1	1	0	0	0	1	0	0	1	0	1	1	1	1	0	1	6	5	1	1	1	1	1	2	0	F63.0 (G)
1	0	75	2	1		4		1	0	0	0	0	0	2	1	0	1	3	1	0	1	1	1	1	1	1	1	1	0	0	1	1	1	1	0	1	1	1	1	8	8	1	1	1	1	0	2	0	F63.0 (G)
1	0	999	1	1		999		1	1	0	1	0	2	0	1	2	1	2	0	1	1	1	1	1	1	1	1	1	1	0	1	1	1	1	0	1	1	1	1	9	9	1	1	1	1	0	2	0	F63.0 (G)
0	1	13	1	1		1		0	0	0	0	0	0	0	0	0	0	888	0	0	0	0	0	0	0	0	0	0	0	0	0	0	0	0	0	0	0	0	0	0	0	0	0	2	2	1	0	2	F63.8 (V)
0	1	13	1	999		999		0	1	0	0	0	0	0	0	0	0	888	0	0	1	0	0	0	0	0	0	0	0	0	0	0	0	0	0	0	0	0	0	0	0	0	0	2	2	0	0	2	F63.8 (V)
0	1	13	2	1		1	SCHÜLER	0	0	0	0	0	0	0	0	0	0	888	999	0	0	0	0	0	0	0	0	0	0	0	0	0	0	0	0	0	0	0	0	0	0	0	0	2	2	0	0	1	F63.8 (G)
0	1	14	1	1		1		0	0	0	0	0	0	0	0	0	0	888	0	0	0	0	0	0	0	0	0	0	0	0	0	0	0	0	0	0	0	0	0	0	0	0	0	2	2	0	0	0	F63.8 (A)
0	1	14	1	1		1	GYMNASIUM	0	0	0	0	0	0	0	0	3	0	888	0	0	1	1	0	0	0	0	0	0	1	1	1	1	1	0	0	1	0	1	1	4	4	0	1	2	4	1	0	1	F63.8 (G)
0	1	14	1	1		1		0	0	0	0	0	0	0	0	0	0	888	0	0	0	0	0	0	0	0	0	0	0	0	0	0	0	0	0	0	0	0	0	0	0	0	0	2	2	1	0	2	F63.8 (V)
0	1	14	2	1		1		0	0	0	0	0	0	0	0	0	0	888	0	0	0	0	0	0	0	0	0	0	0	0	0	0	0	0	0	0	0	0	0	0	0	0	0	2	2	1	0	2	F63.8 (V)
0	1	15	1	999		1		0	0	0	0	0	0	0	0	0	0	888	0	0	0	0	0	0	0	0	0	0	0	0	0	0	0	0	0	0	0	0	0	0	0	0	0	2	2	0	0	0	F63.8 (A)
0	1	15	1	1		1		0	0	0	0	0	0	0	0	0	0	888	0	0	0	0	0	0	0	0	0	0	0	0	0	0	0	0	0	0	0	0	0	0	0	0	0	2	2	0	0	1	F63.8 (G)
0	1	15	1	999		999		0	0	0	0	0	0	0	0	3	0	2	0	0	1	0	0	0	0	0	0	0	0	0	0	0	0	0	0	0	0	0	0	0	0	0	0	2	2	0	0	1	F63.8 (G)
0	1	15	1	1		1	GYMNASIUM	0	0	0	0	0	0	0	0	0	0	888	0	0	0	0	0	0	0	0	0	0	0	0	0	0	0	0	0	0	0	0	0	0	0	0	0	2	2	1	0	2	F63.8 (V)
0	1	15	1	1		1	GYMNASIUM	0	0	0	0	0	0	0	0	0	0	888	0	0	0	0	0	0	0	0	0	0	0	0	0	0	0	0	0	0	0	0	0	0	0	0	0	2	2	1	0	2	F63.8 (V)
0	1	15	1	1		1		0	0	0	0	0	0	0	0	0	0	888	0	0	0	0	0	0	0	0	0	0	0	0	0	0	0	0	0	0	0	0	0	0	0	0	0	2	2	0	0	2	F63.8 (V)
0	1	15	1	1		1	SCHÜLER	0	0	0	0	0	0	0	0	0	0	888	0	0	0	0	0	0	0	0	0	0	0	0	0	0	0	0	0	0	0	0	0	0	0	0	0	2	2	1	0	1	F63.8 (G)
0	1	15	1	1		1	GYMNASIUM	0	1	0	1	0	0	0	0	0	0	888	0	0	1	0	0	0	0	0	0	0	0	0	0	0	0	0	0	0	0	0	0	0	0	0	0	2	2	1	0	0	F63.8 (A)
0	1	15	1	1		1		0	0	0	0	0	0	0	0	0	0	888	0	0	0	0	0	0	0	0	0	0	0	0	0	0	0	0	0	0	0	0	0	0	0	0	0	2	2	0	0	1	F63.8 (G)
0	1	16	1	999		1	SCHÜLER	0	0	0	0	0	0	0	0	0	0	888	0	0	0	0	0	0	0	0	0	0	0	0	0	0	0	0	0	0	0	0	0	0	0	0	0	2	2	1	0	1	F63.8 (G)
0	1	16	1	1		3		1	1	0	0	0	0	0	0	0	0	888	0	0	1	0	0	0	0	0	0	0	0	0	0	0	0	0	0	0	0	0	0	0	0	0	0	2	2	1	0	1	F63.8 (G)
0	1	16	1	1		1		0	0	0	0	0	0	0	0	0	0	888	0	0	0	0	0	0	0	0	0	0	0	0	0	0	0	0	0	0	0	0	0	0	0	0	0	2	2	0	0	2	F63.8 (V)
0	1	16	1	1		4		0	0	0	0	0	0	0	0	0	0	888	0	0	0	0	0	0	0	0	0	0	0	0	0	0	0	0	0	0	0	0	0	0	0	0	0	2	2	1	0	2	F63.8 (V)
0	1	16	1	1		1		0	0	0	0	0	0	0	0	0	0	888	0	0	0	0	0	0	0	0	0	0	0	0	0	0	0	0	0	0	0	0	0	0	0	0	0	2	2	0	0	2	F63.8 (V)
0	1	16	1	1		1		0	0	0	0	0	0	0	0	0	0	888	0	0	0	0	0	0	0	0	0	0	0	0	0	0	0	0	0	0	0	0	0	0	0	0	0	2	2	0	0	2	F63.8 (V)
0	1	16	1	1		1		0	1	0	0	0	0	0	0	0	0	888	0	0	1	0	0	0	0	0	0	0	0	0	0	0	0	0	0	0	0	0	0	0	0	0	0	2	2	0	0	2	F63.8 (V)
0	1	16	1	1		1		0	0	0	0	0	0	0	0	0	0	888	0	0	0	0	0	0	0	0	0	0	0	0	0	0	0	0	0	0	0	0	0	0	0	0	0	2	2	0	0	1	F63.8 (G)
0	1	16	1	1		1		0	0	0	0	0	0	0	0	0	0	888	0	0	0	0	0	0	0	0	0	0	0	0	0	0	0	0	0	0	0	0	0	0	0	0	0	2	2	1	0	0	F63.8 (A)
0	1	17	1	1		1	SCHÜLER	0	0	0	0	0	0	0	0	0	0	888	0	0	0	0	0	0	0	0	0	0	0	0	0	0	0	0	0	0	0	0	0	0	0	0	0	2	2	1	0	0	F63.8 (A)
0	1	17	1	1		3		0	0	0	0	0	0	0	0	0	0	888	0	0	0	0	0	0	0	0	0	0	0	0	0	0	0	0	0	0	0	0	0	0	0	0	0	2	2	0	0	0	F63.8 (A)
0	1	17	1	1		1		0	0	0	0	0	0	0	0	0	0	888	0	0	0	0	0	0	0	0	0	0	0	0	0	0	0	0	0	0	0	0	0	0	0	0	0	2	2	1	0	1	F63.8 (G)
0	1	17	1	999		999		0	0	0	0	0	0	0	0	0	0	888	0	0	0	0	0	0	0	0	0	0	0	0	0	0	0	0	0	0	0	0	0	0	0	0	0	2	2	1	0	1	F63.8 (G)
0	1	17	1	1		1		0	0	0	0	0	0	0	0	0	0	888	0	0	0	0	0	0	0	0	0	0	0	0	0	0	0	0	0	0	0	0	0	0	0	0	0	2	2	1	0	1	F63.8 (G)
0	1	17	1	1		4		0	0	0	0	0	0	0	0	0	0	888	0	0	0	0	0	0	0	0	0	0	0	0	0	0	0	0	0	0	0	0	0	0	0	0	0	2	2	0	0	1	F63.8 (G)
0	1	17	1	1		1		0	0	0	0	0	0	0	0	0	0	888	0	0	0	0	0	0	0	0	0	0	0	0	0	0	0	0	0	0	0	0	0	0	0	0	0	2	2	0	0	1	F63.8 (G)
0	1	17	1	1		1		0	0	0	0	0	0	0	0	0	0	888	0	0	0	0	0	0	0	0	0	0	0	0	0	0	0	0	0	0	0	0	0	0	0	0	0	2	2	1	0	2	F63.8 (V)
0	1	17	1	1		4		0	0	0	0	0	0	0	0	0	0	888	0	0	0	0	0	0	0	0	0	0	0	0	0	0	0	0	0	0	0	0	0	0	0	0	0	2	2	0	0	1	F63.8 (G)
0	1	17	2	2		4		0	0	0	0	0	0	0	0	0	0	888	0	0	0	0	0	0	0	0	0	0	0	0	0	0	0	0	0	0	0	0	0	0	0	0	0	2	2	0	0	2	F63.8 (V)
0	1	17	1	1		1		0	0	0	0	0	0	0	0	0	0	999	0	1	0	0	0	0	0	0	0	0	0	0	0	0	0	0	0	0	0	0	0	0	0	0	0	2	2	1	0	2	F63.8 (V)
0	1	17	1	1		3		0	0	0	0	0	0	0	0	0	0	888	0	0	0	0	0	0	0	0	0	0	0	0	0	0	0	0	0	0	0	0	0	0	0	0	0	2	2	1	0	1	F63.8 (V)
0	1	18	1	1		4		0	0	0	0	0	0	0	0	0	0	888	0	1	0	0	0	0	0	0	0	0	0	0	0	0	0	0	0	0	0	0	0	0	0	0	0	2	2	1	0	0	F63.8 (A)
0	1	18	1	1		4		0	0	0	1	0	0	0	0	0	0	888	0	0	1	0	0	0	0	0	0	0	0	0	0	0	0	0	0	0	0	0	0	0	0	0	0	2	2	1	0	1	F63.8 (G)
0	1	18	1	999		999		0	0	0	0	0	0	0	0	0	0	888	0	0	0	0	0	0	0	0	0	0	0	0	0	0	0	0	0	0	0	0	0	0	0	0	0	2	2	1	0	2	F63.8 (V)
0	1	18	1	1		5		0	0	0	0	0	0	0	0	0	0	888	0	0	0	0	0	0	0	0	0	0	0	0	0	0	0	0	0	0	0	0	0	0	0	0	0	2	2	0	0	2	F63.8 (V)
0	1	18	1	1		1		0	0	0	0	0	0	1	1	1	0	888	0	0	1	0	0	0	0	0	0	0	0	0	0	0	0	0	0	0	0	0	0	0	0	0	0	2	2	1	0	2	F63.8 (V)
0	1	18	1	1		5		1	0	0	0	0	1	0	0	0	0	888	0	0	1	0	0	0	0	0	0	0	0	0	0	0	0	0	0	0	0	0	0	0	0	0	0	2	2	1	0	2	F63.8 (G)
0	1	18	1	1		1		0	1	0	0	0	0	0	0	0	0	888	0	0	1	0	0	0	0	0	0	0	0	0	0	0	0	0	0	0	0	0	0	0	0	0	0	2	2	0	0	2	F63.8 (V)
0	1	18	1	1		1		0	0	0	0	0	0	0	0	0	0	888	0	0	0	0	0	0	0	0	0	0	0	0	0	0	0	0	0	0	0	0	0	0	0	0	0	2	2	1	0	1	F63.8 (G)
0	1	18	1	1		3		0	0	0	0	0	0	0	0	0	0	888	0	0	0	0	0	0	0	0	0	0	0	0	0	0	0	0	0	0	0	0	0	0	0	0	0	2	2	0	0	1	F63.8 (G)
0	1	18	1	1		4		0	0	0	0	0	0	0	0	0	0	888	0	0	0	0	0	0	0	0	0	0	0	0	0	0	0	0	0	0	0	0	0	0	0	0	0	2	2	0	0	1	F63.8 (G)
0	1	19	1	1		3		0	1	0	0	0	0	0	0	999	0	888	0	0	1	0	0	0	0	0	0	0	0	0	0	0	0	0	0	0	0	0	0	0	0	0	0	2	2	1	0	0	F63.8 (A)
0	1	19	1	1		4		1	0	0	0	0	0	0	0	0	0	888	0	0	1	0	0	0	0	0	0	0	0	0	0	0	0	0	0	0	0	0	0	0	0	0	0	2	2	1	0	1	F63.8 (G)
0	1	19	1	1		5		0	1	0	0	0	1	0	1	0	0	888	0	0	1	0	0	0	0	0	0	0	0	0	0	0	0	0	0	0	0	0	0	0	0	0	0	2	2	1	0	1	F63.8 (G)
0	1	19	1	1		5		0	0	0	0	0	0	0	0	0	0	888	0	0	0	0	0	0	0	0	0	0	0	0	0	0	0	0	0	0	0	0	0	0	0	0	0	2	2	1	0	1	F63.8 (G)
0	1	19	1	1		4		0	0	0	0	0	1	0	1	0	0	1	1	0	1	0	1	1	0	0	0	0	0	0	0	1	0	0	0	1	1	0	1	3	3	0	0	2	2	0	0	1	F63.8 (G)
0	1	19	1	1		5		0	0	0	0	0	0	1	0	0	0	888	999	0	1	0	0	0	0	0	0	0	0	0	0	0	0	0	0	0	0	0	0	0	0	0	0	2	2	1	0	1	F63.8 G)
0	1	19	1	1		1		0	1	0	0	0	1	0	0	0	0	888	0	0	1	0	0	0	0	0	0	0	0	0	0	0	0	0	0	0	0	0	0	0	0	0	0	2	2	0	0	0	F63.8 (A)
0	1	19	1	1		4		0	0	0	1	0	1	0	0	1	0	888	0	0	1	0	0	0	0	0	0	0	0	0	0	0	0	0	0	0	0	0	0	0	0	0	0	2	2	1	0	2	F63.8 (V)
0	1	19	1	2	TÜRKEI	3		0	0	0	0	0	0	0	0	0	0	888	0	0	0	0	0	0	0	0	0	0	0	0	0	0	0	0	0	0	0	0	0	0	0	0	0	2	2	1	0	0	F63.8 (A)
0	1	20	1	1		4		0	0	0	0	0	0	0	0	0	0	888	0	0	0	0	0	0	0	0	0	0	0	0	0	0	0	0	0	0	0	0	0	0	0	0	0	2	2	0	0	1	F63.8 (G)
0	1	20	1	1		4		1	1	0	1	0	1	1	1	1	0	888	0	0	1	0	0	0	0	0	0	0	0	0	0	0	0	0	0	0	0	0	0	0	0	0	0	2	2	1	0	1	F63.8 (G)
0	1	20	1	1		4		1	0	1	1	0	1	0	0	0	0	888	0	0	1	0	0	0	0	0	0	0	0	0	0	0	0	0	0	0	0	0	0	0	0	0	0	2	2	0	0	1	F63.8 (G)
0	1	20	1	1		5		0	0	0	0	0	0	0	0	0	0	888	0	0	0	0	0	0	0	0	0	0	0	0	0	0	0	0	0	0	0	0	0	0	0	0	0	2	2	1	0	1	F63.8 (G)
0	1	20	1	999		999		0	0	0	1	0	0	0	0	0	0	888	0	0	1	0	0	0	0	0	0	0	0	0	0	0	0	0	0	0	0	0	0	0	0	0	0	2	2	0	0	1	F63.8 (G)
0	1	20	1	1		3		0	0	0	0	0	1	0	0	1	0	888	0	1	1	0	0	1	0	0	0	1	0	0	0	0	0	0	0	0	1	0	0	2	2	0	0	2	2	0	0	1	F63.8 (G)
0	1	20	2	1		5		0	0	0	0	0	0	0	0	0	0	888	0	0	0	0	0	0	0	0	0	0	0	0	0	0	0	0	0	0	0	0	0	0	0	0	0	2	2	0	0	1	F63.8 (G)
0	1	20	1	999		999		0	0	0	0	0	0	0	0	0	0	888	0	0	0	0	0	0	0	0	0	0	0	0	0	0	0	0	0	0	0	0	0	0	0	0	0	2	2	0	0	1	F63.8 (G)
0	1	21	1	1		5		0	0	0	1	0	0	0	1	0	0	888	0	1	1	0	0	0	0	0	0	0	0	0	0	0	0	0	0	0	0	0	0	0	0	0	0	2	2	1	0	2	F63.0 (A)
0	1	21	1	2		5		1	0	0	0	0	0	0	0	0	0	888	0	1	1	0	0	0	0	0	0	0	0	0	0	0	0	0	0	0	0	0	0	0	0	0	0	2	2	0	0	1	F63.8 (G)
0	1	22	1	999		999		0	0	0	0	0	0	0	0	0	0	888	0	0	0	0	0	0	0	0	0	0	0	0	0	0	0	0	0	0	0	0	0	0	0	0	0	2	2	0	0	1	F63.8 (G)
0	1	22	1	1		2		0	0	0	0	0	0	0	0	0	0	888	0	0	0	0	0	0	0	0	0	0	0	0	0	0	0	0	0	0	0	0	0	0	0	0	0	2	2	1	0	2	F63.8 (V)
0	1	22	1	1		5		0	0	0	0	0	0	0	1	0	0	888	0	1	1	0	0	0	0	0	0	0	0	0	0	0	0	0	0	0	0	0	0	0	0	0	0	2	2	0	0	2	F63.8 (V)
0	1	22	1	1		5		0	0	0	0	0	0	0	0	0	0	888	0	0	0	0	0	0	0	0	0	0	0	0	0	0	0	0	0	0	0	0	0	0	0	0	0	2	2	1	0	1	F63.8 (G)
0	1	22	1	1		5		1	1	1	0	0	1	0	0	0	0	888	0	0	1	0	0	0	0	0	0	0	0	0	0	0	0	0	0	0	0	0	0	0	0	0	0	2	2	0	0	0	F63.8 (A)
0	1	22	1	1		4		0	0	0	0	0	0	0	0	0	0	888	0	0	0	0	0	0	0	0	0	0	0	0	0	0	0	0	0	0	0	0	0	0	0	0	0	2	2	0	0	0	F63.8 (A)
0	1	22	1	2	KANADA	5		0	0	0	0	0	0	0	0	0	0	888	0	0	0	0	0	0	0	0	0	0	0	0	0	0	0	0	0	0	0	0	0	0	0	0	0	2	2	1	0	1	F63.8 (G)
0	1	22	1	1		5		0	0	0	0	0	0	0	0	0	0	888	0	0	0	0	0	0	0	0	0	0	0	0	0	0	0	0	0	0	0	0	0	0	0	0	0	2	2	0	0	2	F63.8 (V)
0	1	23	1	1		5		0	0	0	0	0	0	0	0	0	0	888	0	0	0	0	0	0	0	0	0	0	0	0	0	0	0	0	0	0	0	0	0	0	0	0	0	2	2	1	0	1	F63.8 (G)
0	1	23	1	1		5		1	0	0	0	0	0	0	1	0	0	888	0	0	1	0	0	0	0	0	0	0	0	0	0	0	0	0	0	0	0	0	0	0	0	0	0	2	2	0	0	2	F63.8 (V)
0	1	23	1	1		5		1	0	1	0	0	1	0	0	0	0	888	0	0	1	0	0	0	0	0	0	0	0	0	0	0	0	0	0	0	0	0	0	0	0	0	0	2	2	0	0	2	F63.8 (V)
0	1	23	1	1		4		1	1	0	0	0	1	0	0	0	0	888	0	0	1	0	0	0	0	0	0	0	0	0	0	0	0	0	0	0	0	0	0	0	0	0	0	2	2	0	0	2	F63.8 (V)
0	1	23	1	1		5		0	0	0	1	0	0	0	0	1	1	999	0	1	1	0	0	0	0	0	0	0	0	0	0	0	0	0	0	0	0	0	0	0	0	0	0	2	2	1	0	1	F63.8 (G)
0	1	23	1	2	WEIßRUSSLAND	5		1	0	0	0	0	0	0	0	0	0	888	0	1	1	0	0	0	0	0	0	0	0	0	0	0	0	0	0	0	0	0	0	0	0	0	0	2	2	1	0	1	F63.8 (G)
0	1	24	1	1		5		0	0	0	0	0	0	0	0	0	0	888	0	0	0	0	0	0	0	0	0	0	0	0	0	0	0	0	0	0	0	0	0	0	0	0	0	2	2	1	0	1	F63.8 (G)
0	1	24	1	1		5		0	1	0	0	1	0	1	0	0	0	888	0	0	1	0	0	0	0	0	0	0	0	0	0	0	0	0	0	0	0	0	0	0	0	0	0	2	2	1	0	1	F63.8 (G)
0	1	24	1	1		5		0	0	0	0	0	0	0	0	0	0	888	0	0	0	0	0	0	0	0	0	0	0	0	0	0	0	0	0	0	0	0	0	0	0	0	0	2	2	0	0	1	F63.8 (G)
0	1	24	1	1		3		0	0	0	0	0	0	0	0	0	0	888	0	0	0	0	0	0	0	0	0	0	0	0	0	0	0	0	0	0	0	0	0	0	0	0	0	2	2	1	0	1	F63.8 (G)
0	1	24	1	1		6		0	0	0	0	0	0	0	0	0	0	888	0	0	0	0	0	0	0	0	0	0	0	0	0	0	0	0	0	0	0	0	0	0	0	0	0	2	2	1	0	1	F63.8 (G)
0	1	24	2	1		5		0	0	0	0	0	0	0	0	0	0	888	0	0	0	0	0	0	0	0	0	0	0	0	0	0	0	0	0	0	0	0	0	0	0	0	0	2	2	1	0	1	F63.8 (G)
0	1	24	1	1		6		0	0	0	0	0	0	0	0	0	0	888	0	0	0	0	0	0	0	0	0	0	0	0	0	0	0	0	0	0	0	0	0	0	0	0	0	2	2	1	0	1	F63.8 (G)
0	1	24	1	1		5		0	0	0	0	0	0	0	0	0	0	888	0	0	0	0	0	0	0	0	0	0	0	0	0	0	0	0	0	0	0	0	0	0	0	0	0	2	2	1	0	1	F63.8 (G)
0	1	24	2	999		999		0	1	0	0	0	0	0	0	0	0	888	0	0	1	0	0	0	0	0	0	0	0	0	0	0	0	0	0	0	0	0	0	0	0	0	0	2	2	0	0	1	F63.8 (G)
0	1	24	1	1		5		0	0	0	0	0	1	0	0	0	0	888	0	0	1	0	0	0	0	0	0	0	0	0	0	0	0	0	0	0	0	0	0	0	0	0	0	2	2	0	0	1	F63.8 (G)
0	1	25	1	1		5		0	0	0	0	0	0	0	1	0	0	888	0	0	1	0	0	0	0	0	0	0	0	0	0	0	0	0	0	0	0	0	0	0	0	0	0	2	2	1	0	1	F63.8 (G)
0	1	25	1	1		4		1	1	0	0	0	0	0	1	0	0	888	0	0	1	0	0	0	0	0	0	0	0	0	0	0	0	0	0	0	0	0	0	0	0	0	0	2	2	0	0	1	F63.8 (G)
0	1	25	1	1		4		1	0	0	0	0	0	0	0	0	0	888	0	0	1	0	0	0	0	0	0	0	0	0	0	0	0	0	0	0	0	0	0	0	0	0	0	2	2	0	0	1	F63.8 (G)
0	1	25	1	999		999		0	1	0	0	0	0	0	0	0	0	888	0	0	1	0	0	0	0	0	0	0	0	0	0	0	0	0	0	0	0	0	0	0	0	0	0	2	2	1	0	1	F63.8 (G)
0	1	25	1	1		5		0	0	0	0	0	0	0	0	0	0	888	999	1	0	0	0	0	0	0	0	0	0	0	0	0	0	0	0	0	0	0	0	0	0	0	0	2	2	1	0	1	F63.8 (G)
0	1	25	2	1		5		0	0	0	0	0	0	0	0	0	0	888	0	0	0	0	0	0	0	0	0	0	0	0	0	0	0	0	0	0	0	0	0	0	0	0	0	2	2	1	0	1	F63.8 (G)
0	1	25	1	1		4		0	0	0	0	0	0	0	0	0	0	888	0	0	0	0	0	0	0	0	0	0	0	0	0	0	0	0	0	0	0	0	0	0	0	0	0	2	2	0	0	1	F63.8 (G)
0	1	26	1	1		5		0	0	0	0	0	0	0	0	0	0	888	0	0	0	0	0	0	0	0	0	0	0	0	0	0	0	0	0	0	0	0	0	0	0	0	0	2	2	0	0	1	F63.8 (G)
0	1	26	1	1		5		1	1	0	0	0	0	0	1	0	0	888	999	1	1	0	0	0	0	0	0	0	1	0	0	0	0	0	0	0	0	0	0	1	1	0	0	2	2	0	0	1	F63.8 (G)
0	1	26	1	1		5		0	1	0	0	0	0	0	2	0	0	888	0	0	1	0	0	0	0	0	0	0	0	0	0	0	0	0	0	0	0	0	0	0	0	0	0	2	2	0	0	1	F63.8 (G)
0	1	26	1	1		4		1	1	0	1	0	1	1	1	1	0	888	0	1	1	0	0	0	0	0	0	0	0	0	0	0	0	0	0	0	0	0	0	0	0	0	0	2	2	0	0	1	F63.8 (G)
0	1	26	1	1		4		0	0	0	0	0	0	0	0	0	0	888	0	0	0	0	0	0	0	0	0	0	0	0	0	0	0	0	0	0	0	0	0	0	0	0	0	2	2	1	0	1	F63.8 (G)
0	1	26	1	1		6		2	2	2	0	0	0	0	1	0	0	888	0	0	1	0	0	0	0	0	0	0	0	0	0	0	0	0	0	0	0	0	0	0	0	0	0	2	2	1	0	1	F63.8 (G)
0	1	27	1	1		5		0	0	0	0	0	0	0	0	0	0	888	0	0	0	0	0	0	0	0	0	0	0	0	0	0	0	0	0	0	0	0	0	0	0	0	0	2	2	0	0	1	F63.8 (G)
0	1	27	1	1		5		0	0	0	0	0	0	0	0	0	0	888	0	0	0	0	0	0	0	0	0	0	0	0	0	0	0	0	0	0	0	0	0	0	0	0	0	2	2	0	0	1	F63.8 (G)
0	1	27	1	1		5		0	1	0	0	0	1	0	2	0	0	888	0	1	1	0	0	0	0	0	0	0	0	0	0	0	0	0	0	0	0	0	0	0	0	0	0	2	2	1	0	1	F63.8 (G)
0	1	27	1	1		4		0	0	0	0	0	0	0	0	0	0	888	0	0	0	0	0	0	0	0	0	0	0	0	0	0	0	0	0	0	0	0	0	0	0	0	0	2	2	1	0	1	F63.8 (G)
0	1	28	2	1		5		0	0	0	0	0	0	0	0	0	0	888	0	0	0	0	0	0	0	0	0	0	0	0	0	0	0	0	0	0	0	0	0	0	0	0	0	2	2	0	0	1	F63.8 (G)
0	1	28	1	1		2		0	0	0	0	0	0	0	0	2	0	888	0	1	1	0	0	0	0	0	0	0	0	0	0	0	0	0	0	0	0	0	0	0	0	0	0	2	2	0	0	1	F63.8 (G)
0	1	29	1	1		5		0	0	0	0	0	0	0	1	0	0	888	0	1	1	0	0	0	0	0	0	0	0	0	0	0	0	0	0	0	0	0	0	0	0	0	0	2	2	1	0	1	F63.8 (G)
0	1	29	1	1		3		0	0	0	0	0	0	0	3	0	0	888	0	0	1	1	0	1	1	1	1	0	1	1	1	1	1	0	1	1	1	1	1	8	7	1	1	4	4	0	0	1	F63.8 (G)
0	1	29	1	1		5		0	0	0	0	0	1	1	1	0	0	888	0	0	1	0	0	0	0	0	0	0	0	0	0	0	0	0	0	0	0	0	0	0	0	0	0	2	2	0	0	1	F63.8 (G)
0	1	31	1	1		3		0	0	0	999	999	0	0	0	0	0	888	0	0	0	0	0	0	0	0	0	0	0	0	0	0	0	0	0	0	0	0	0	0	0	0	0	2	2	0	0	1	F63.8 (G)
0	1	31	1	1		4		1	0	1	0	0	0	0	1	0	0	888	0	1	1	0	0	0	0	0	0	0	0	0	0	0	0	0	0	0	0	0	0	0	0	0	0	2	2	0	0	1	F63.8 (G)
0	1	32	1	1		5		0	1	0	0	0	0	0	1	0	0	888	999	0	1	0	0	0	0	0	0	0	0	0	0	0	0	0	0	0	0	0	0	0	0	0	0	2	2	0	0	1	F63.8 (G)
0	1	33	1	1		5		0	0	0	0	0	0	0	0	0	0	888	0	0	0	0	0	0	0	0	0	0	0	0	0	0	0	0	0	0	0	0	0	0	0	0	0	2	2	1	0	1	F63.8 (G)
0	1	34	1	1		5		0	1	0	0	0	0	0	1	0	0	888	0	1	1	0	0	0	0	0	0	0	0	0	0	0	0	0	0	0	0	0	0	0	0	0	0	2	2	1	0	1	F63.8 (G)
0	1	34	1	1		5		1	0	0	1	0	1	0	1	1	0	888	0	1	1	0	0	1	0	0	0	1	0	0	0	0	0	0	0	0	1	0	0	2	2	0	0	2	2	0	0	1	F63.8 (G)
0	1	35	1	1		5		1	1	1	0	0	0	0	1	0	0	888	0	0	1	0	0	0	0	0	0	0	0	0	0	0	0	0	0	0	0	0	0	0	0	0	0	2	2	0	0	1	F63.8 (G)
0	1	36	1	1		5		0	0	0	0	0	0	0	0	0	0	888	0	0	0	0	0	0	0	0	0	0	0	0	0	0	0	0	0	0	0	0	0	0	0	0	0	2	2	1	0	2	F63.8 (V)
0	1	38	1	1		5		2	1	1	0	0	0	0	0	0	1	1	1	0	1	0	0	0	0	0	0	0	0	0	0	0	0	0	0	0	0	0	0	0	0	0	0	2	2	1	0	1	F63.8 (G)
0	1	38	1	1		3		0	0	0	0	0	0	0	0	0	0	888	0	0	0	0	0	0	0	0	0	0	0	0	0	0	0	0	0	0	0	0	0	0	0	0	0	2	2	0	0	0	F63.8 (A)
0	1	41	1	1		2		0	0	0	0	0	0	0	0	0	0	888	0	0	0	0	0	0	0	0	0	0	0	0	0	0	0	0	0	0	0	0	0	0	0	0	0	2	2	1	0	1	F63.8 (G)
0	1	43	1	1		5		1	0	1	0	0	0	0	0	0	0	888	0	0	1	0	0	0	0	0	0	1	0	0	0	0	0	0	0	0	0	0	0	1	1	0	0	2	2	0	0	1	F63.8 (G)
0	1	50	1	1		3		2	1	0	0	0	2	1	3	0	1	4	1	1	1	1	1	0	1	0	1	0	1	0	1	1	1	1	1	1	1	1	1	8	7	1	1	4	4	1	0	0	F63.8 (A)
[truncated: 8 more columns]

## Sheet: labels
classification of patient according to the 60 minute diagnostical interview	problematic behavior patient was presenting for	age	sex	nationality	nationality_spec	education	education_spec	frequency of gambling behavior: Lotto/Toto/Keno	frequency of gambling behavior: scratch tickets	frequency of gambling behavior: lotteries	frequency of gambling behavior: sports betting	frequency of gambling behavior: horse racing bets	frequency of gambling behavior: slot machines	frequency of gambling behavior: casino games (roulette, poker, black jack)	frequency of gambling behavior: game of cards/dice for money	frequency of gambling behavior: other	Frequent gambling for a period of more than 12 months	Total period of frequent gambling	Frequent gambling at present?	Online gambling (ever)	gambling experience	Have you significantly increased your stakes, gambling duration or frequency since you started to gamble?	Did gambling at a steady expenditure of time or money ever cease to satisfy you, making you spend more time or money on gambling?	Have you repeatedly spent more time or money gambling than originally intended?	Have you repeatedly failed to control, limit or quit your gambling behavior?	Did you ever notice a feeling of nervousness / petulance or did you feel unwell when you ceased or stopped gambling?	Have you ever been frequently or constantly preoccupied with gambling for several days?	Have you ever gambled for the purpose of winning back previous gambling losses?	Did you ever use gambling as a means to distract yourself from problems or to relieve negative emotions (stress, fear, guilt)?	Did you ever jeopardize your job or career (e.g. missing time at work, neglecting occupational duties) due to gambling?	Did your gambling behavior ever cause continuing or substantial problems/conflicts with family members or friends?	Have you repeatedly lied to relatives, friends or others in order to conceal your gambling frequency or losses?	Did you ever hide gambling-related matters from relatives, friends or others?	Did you ever borrow money from relatives/friends/others (e.g. bank) to gamble or to salvage a delicate financial situation caused by gambling?	Did you ever steal or illegally raise money (e.g. write bad cheques, embezzle money etc.) in order to sustain your gambling behavior?	affirmation of either BIGS_4 or BIGS_5	affirmation of either BIGS_6 or BIGS_7	affirmation of either BIGS_12 or BIGS_13	affirmation of either BIGS_14 or BIGS_15	BIG-S score according to DSM-IV (sum including BIGS_17)	BIG-S score according to DSM-V (sum excluding BIGS_17)	Gambling disorder according to BIG-S / DSM-IV cut-off	Gambling disorder according to BIG-S / DSM-V cut-off	classification by BIG-S score / DSM-IV cut-off	classification by BIG-S score / DSM-V cut-off	split variable for EFA/CFA analysis	Gambling disorder diagnosis (according to interviewer/psychologist)	Internet related disorder diagnosis (according to interviewer/psychologist)	Diagnosis 1 (ICD-10)
no gambling disorder according to interview	gambling behavior	17	male	Other	TÜRKEI	Realschule		never	never	never	once or twice a week	never	more than twice a week	less than once a week	less than once a week	never	yes	1 bis 2 Jahre	yes	no	yes	no	no	no	yes	no	no	no	no	no	yes	yes	yes	yes	yes	no	yes	yes	yes	5	4	yes	yes	false positive	false positive	EFA	no / problematic gambling (V="Verdacht"=suspected gambling disorder)	no	F63.0 (V)
gambling disorder according to interview	gambling behavior	18	male	999		999		never	never	never	less than once a week	never	more than twice a week	never	never	never	no	888	999	no	yes	yes	yes	yes	yes	yes	yes	no	no	no	no	yes	no	no	no	yes	yes	no	yes	5	5	yes	yes	true positive	true positive	CFA	yes / confirmed (G="gesichert"=confirmed)	no	F63.0 (G)
gambling disorder according to interview	gambling behavior	18	male	German		still in school		never	never	never	less than once a week	never	once or twice a week	never	never	never	no	888	yes	no	yes	yes	yes	yes	no	no	yes	yes	no	no	yes	yes	no	no	no	yes	yes	yes	yes	6	6	yes	yes	true positive	true positive	CFA	yes / confirmed (G="gesichert"=confirmed)	no	F63.0 (G)
gambling disorder according to interview	gambling behavior	18	male	German		still in school		never	never	never	less than once a week	never	more than twice a week	never	never	less than once a week	no	888	yes	no	yes	yes	yes	yes	yes	no	yes	yes	no	yes	yes	yes	no	yes	yes	yes	yes	yes	yes	8	7	yes	yes	true positive	true positive	CFA	yes / confirmed (G="gesichert"=confirmed)	no	F63.0 (G)
gambling disorder according to interview	gambling behavior	18	male	German		Realschule	SCHÜLER	never	never	never	never	never	more than twice a week	never	never	never	yes	1 bis 2 Jahre	yes	yes	yes	no	no	yes	yes	no	yes	yes	no	no	no	yes	yes	yes	yes	no	yes	no	yes	6	5	yes	yes	true positive	true positive	CFA	yes / confirmed (G="gesichert"=confirmed)	no	F63.0 (G)
gambling disorder according to interview	gambling behavior	18	male	999		999		less than once a week	less than once a week	999	once or twice a week	never	more than twice a week	never	never	never	yes	2 bis 5 Jahre	yes	yes	yes	yes	yes	yes	yes	yes	yes	yes	yes	yes	no	yes	yes	yes	yes	yes	yes	yes	yes	10	9	yes	yes	true positive	true positive	EFA	yes / confirmed (G="gesichert"=confirmed)	no	F63.0 (G)
no gambling disorder according to interview	gambling behavior	18	male	German		other		never	never	never	never	never	less than once a week	never	never	never	no	1 bis 2 Jahre	no	no	yes	no	no	no	no	no	no	no	no	no	no	no	no	no	no	no	no	no	no	0	0	no	no	true negative	true negative	CFA	no	no	F63.0 (A)
gambling disorder according to interview	gambling behavior	19	male	Other	TÜRKEI	Hauptschule		never	never	never	once or twice a week	never	once or twice a week	never	never	never	yes	5 bis 10 Jahre	yes	yes	yes	yes	yes	yes	yes	yes	yes	yes	yes	yes	yes	yes	yes	yes	yes	yes	yes	yes	yes	10	9	yes	yes	true positive	true positive	EFA	yes / confirmed (G="gesichert"=confirmed)	no	F63.0 (G)
gambling disorder according to interview	gambling behavior	19	male	Other	Türkei	Realschule		less than once a week	less than once a week	never	once or twice a week	never	more than twice a week	less than once a week	less than once a week	never	yes	2 bis 5 Jahre	yes	yes	yes	yes	yes	yes	yes	yes	yes	yes	yes	yes	no	yes	yes	yes	no	yes	yes	yes	yes	9	9	yes	yes	true positive	true positive	EFA	yes / confirmed (G="gesichert"=confirmed)	no	F63.0 (G)
gambling disorder according to interview	gambling behavior	19	male	German		Realschule		less than once a week	less than once a week	never	once or twice a week	never	more than twice a week	less than once a week	less than once a week	less than once a week	yes	2 bis 5 Jahre	yes	no	yes	yes	yes	yes	yes	yes	yes	yes	no	no	no	yes	yes	yes	yes	yes	yes	no	yes	8	7	yes	yes	true positive	true positive	CFA	yes / confirmed (G="gesichert"=confirmed)	no	F63.0 (G)
gambling disorder according to interview	gambling behavior	19	male	German		Hauptschule		never	never	never	never	never	more than twice a week	never	less than once a week	never	yes	1 bis 2 Jahre	yes	no	yes	yes	yes	yes	yes	yes	yes	yes	yes	yes	yes	yes	yes	yes	yes	yes	yes	yes	yes	10	9	yes	yes	true positive	true positive	CFA	yes / confirmed (G="gesichert"=confirmed)	no	F63.0 (G)
gambling disorder according to interview	gambling behavior	19	male	German		Realschule		never	never	never	never	never	more than twice a week	less than once a week	never	never	yes	1 bis 2 Jahre	no	no	yes	yes	yes	yes	yes	no	no	yes	yes	yes	no	no	no	no	yes	yes	yes	yes	no	6	5	yes	yes	true positive	true positive	CFA	yes / confirmed (G="gesichert"=confirmed)	no	F63.0 (G)
gambling disorder according to interview	gambling behavior	19	male	German		Hauptschule		never	never	never	never	never	more than twice a week	never	never	never	no	1 bis 2 Jahre	no	no	yes	yes	yes	yes	yes	no	no	yes	no	yes	yes	yes	yes	no	no	yes	yes	yes	yes	5	5	yes	yes	true positive	true positive	EFA	yes / confirmed (G="gesichert"=confirmed)	no	F63.0 (G)
gambling disorder according to interview	gambling behavior	19	male	999		999		never	less than once a week	never	never	never	more than twice a week	never	never	never	yes	2 bis 5 Jahre	no	no	yes	yes	yes	yes	yes	yes	yes	yes	yes	no	yes	yes	no	yes	no	yes	yes	yes	yes	9	9	yes	yes	true positive	true positive	CFA	yes / confirmed (G="gesichert"=confirmed)	no	F63.0 (G)
gambling disorder according to interview	gambling behavior	19	male	German		Realschule		never	never	never	once or twice a week	never	more than twice a week	never	never	never	yes	1 bis 2 Jahre	yes	no	yes	yes	yes	yes	yes	yes	yes	yes	yes	no	yes	yes	yes	yes	no	yes	yes	yes	yes	9	9	yes	yes	true positive	true positive	EFA	yes / confirmed (G="gesichert"=confirmed)	no	F63.0 (G)
gambling disorder according to interview	gambling behavior	19	male	German		Realschule		never	never	never	never	never	more than twice a week	never	never	never	yes	1 bis 2 Jahre	no	no	yes	no	no	no	yes	no	no	no	yes	no	yes	yes	yes	no	yes	no	yes	yes	yes	5	4	yes	yes	true positive	true positive	EFA	yes / confirmed (G="gesichert"=confirmed)	no	F63.0 (G)
gambling disorder according to interview	gambling behavior	19	male	German		Realschule		less than once a week	less than once a week	never	never	never	more than twice a week	never	never	once or twice a week	yes	1 bis 2 Jahre	yes	no	yes	yes	yes	yes	yes	yes	yes	yes	yes	no	yes	yes	yes	yes	yes	yes	yes	yes	yes	10	9	yes	yes	true positive	true positive	EFA	yes / confirmed (G="gesichert"=confirmed)	no	F63.0 (G)
gambling disorder according to interview	gambling behavior	19	male	German		Hauptschule		999	999	999	999	999	more than twice a week	less than once a week	once or twice a week	less than once a week	yes	2 bis 5 Jahre	yes	yes	yes	yes	yes	yes	yes	yes	yes	yes	yes	yes	yes	yes	yes	yes	yes	yes	yes	yes	yes	10	9	yes	yes	true positive	true positive	CFA	yes / confirmed (G="gesichert"=confirmed)	no	F63.0 (G)
gambling disorder according to interview	gambling behavior	19	male	999		999		less than once a week	less than once a week	never	never	never	once or twice a week	never	less than once a week	never	yes	1 bis 2 Jahre	yes	no	yes	yes	yes	yes	yes	yes	yes	yes	yes	no	yes	yes	yes	yes	no	yes	yes	yes	yes	9	9	yes	yes	true positive	true positive	EFA	yes / confirmed (G="gesichert"=confirmed)	yes / confirmed (G="gesichert"=confirmed)	F63.0 (G)
no gambling disorder according to interview	gambling behavior	19	female	German		still in school	SCHÜLER	999	999	999	999	999	less than once a week	999	999	999	yes	1 bis 2 Jahre	yes	no	yes	no	no	yes	yes	no	no	yes	no	no	no	no	no	no	no	no	yes	no	no	2	2	no	no	true negative	true negative	EFA	no / problematic gambling (V="Verdacht"=suspected gambling disorder)	no	F63.0 (V)
gambling disorder according to interview	gambling behavior	20	male	German		Realschule		never	less than once a week	never	never	never	more than twice a week	never	never	never	yes	2 bis 5 Jahre	yes	no	yes	yes	yes	yes	yes	yes	yes	yes	yes	no	yes	yes	yes	no	no	yes	yes	yes	yes	8	8	yes	yes	true positive	true positive	CFA	yes / confirmed (G="gesichert"=confirmed)	no	F63.0 (G)
gambling disorder according to interview	gambling behavior	20	male	German		Hauptschule		less than once a week	never	never	once or twice a week	never	more than twice a week	never	never	never	yes	2 bis 5 Jahre	yes	yes	yes	yes	yes	yes	yes	yes	yes	yes	yes	no	yes	yes	no	yes	no	yes	yes	yes	yes	9	9	yes	yes	true positive	true positive	CFA	yes / confirmed (G="gesichert"=confirmed)	no	F63.0 (G)
gambling disorder according to interview	gambling behavior	20	male	German		Realschule		less than once a week	never	less than once a week	never	999	more than twice a week	never	never	never	yes	1 bis 2 Jahre	yes	no	yes	yes	no	yes	yes	no	no	no	yes	no	yes	yes	yes	yes	no	yes	yes	yes	yes	6	6	yes	yes	true positive	true positive	EFA	yes / confirmed (G="gesichert"=confirmed)	no	F63.0 (G)
gambling disorder according to interview	gambling behavior	20	male	German		Realschule		never	never	never	never	never	more than twice a week	never	once or twice a week	never	yes	1 bis 2 Jahre	yes	yes	yes	no	no	yes	yes	no	yes	yes	no	yes	yes	yes	no	yes	no	no	yes	yes	yes	6	6	yes	yes	true positive	true positive	EFA	yes / confirmed (G="gesichert"=confirmed)	no	F63.0 (G)
gambling disorder according to interview	gambling behavior	20	male	German		Abitur (high school graduation)		less than once a week	less than once a week	never	less than once a week	never	more than twice a week	less than once a week	less than once a week	never	yes	1 bis 2 Jahre	yes	yes	yes	yes	yes	yes	yes	yes	yes	yes	no	no	no	yes	yes	yes	no	yes	yes	no	yes	7	7	yes	yes	true positive	true positive	CFA	yes / confirmed (G="gesichert"=confirmed)	no	F63.0 (G)
gambling disorder according to interview	gambling behavior	20	male	German		Realschule		never	never	never	less than once a week	never	more than twice a week	more than twice a week	never	never	yes	1 bis 2 Jahre	no	yes	yes	yes	yes	yes	yes	yes	yes	yes	no	no	yes	yes	yes	yes	yes	yes	yes	yes	yes	9	8	yes	yes	true positive	true positive	EFA	yes / confirmed (G="gesichert"=confirmed)	no	F63.0 (G)
gambling disorder according to interview	gambling behavior	20	male	German		Realschule		less than once a week	less than once a week	never	more than twice a week	never	more than twice a week	less than once a week	never	never	yes	2 bis 5 Jahre	yes	yes	yes	yes	yes	yes	yes	no	yes	yes	no	no	no	yes	yes	yes	no	yes	yes	no	yes	6	6	yes	yes	true positive	true positive	CFA	yes (online gd) / confirmed	yes / confirmed (G="gesichert"=confirmed)	F63.8 (G)
gambling disorder according to interview	gambling behavior	20	male	German		Hauptschule		never	never	never	more than twice a week	less than once a week	never	more than twice a week	more than twice a week	never	yes	2 bis 5 Jahre	yes	yes	yes	yes	yes	yes	yes	yes	yes	yes	yes	yes	yes	yes	yes	yes	yes	yes	yes	yes	yes	10	9	yes	yes	true positive	true positive	CFA	yes / confirmed (G="gesichert"=confirmed)	no	F63.0 (G)
gambling disorder according to interview	gambling behavior	20	male	Other	Türkei	still in school	Schüler	less than once a week	less than once a week	never	less than once a week	never	less than once a week	never	never	never	no	888	no	no	yes	no	no	no	yes	no	no	no	no	no	no	no	no	no	no	no	yes	no	no	1	1	no	no	false negative	false negative	EFA	yes / confirmed (G="gesichert"=confirmed)	no	F63.0 (G)
gambling disorder according to interview	gambling behavior	20	male	German		Realschule		never	never	less than once a week	never	never	more than twice a week	less than once a week	less than once a week	never	yes	1 bis 2 Jahre	yes	no	yes	yes	no	yes	yes	no	yes	yes	no	no	yes	yes	no	yes	no	yes	yes	yes	yes	7	7	yes	yes	true positive	true positive	EFA	yes / confirmed (G="gesichert"=confirmed)	no	F63.0 (G)
gambling disorder according to interview	gambling behavior	20	male	999		999		less than once a week	less than once a week	never	never	never	more than twice a week	less than once a week	once or twice a week	never	yes	1 bis 2 Jahre	yes	yes	yes	yes	yes	yes	yes	no	yes	yes	no	no	yes	yes	yes	yes	no	yes	yes	yes	yes	7	7	yes	yes	true positive	true positive	CFA	yes / confirmed (G="gesichert"=confirmed)	no	F63.0 (G)
gambling disorder according to interview	gambling behavior	21	male	German		Abitur (high school graduation)		never	never	never	never	never	more than twice a week	less than once a week	never	once or twice a week	no	888	yes	no	yes	yes	yes	yes	yes	yes	yes	yes	yes	no	no	yes	yes	yes	yes	yes	yes	no	yes	9	8	yes	yes	true positive	true positive	EFA	yes / confirmed (G="gesichert"=confirmed)	no	F63.0 (G)
gambling disorder according to interview	gambling behavior	21	male	Other	ITALIEN	Abitur (high school graduation)		never	never	never	less than once a week	never	more than twice a week	never	never	never	no	888	yes	no	yes	yes	yes	yes	no	no	yes	yes	no	no	yes	yes	yes	yes	no	yes	yes	yes	yes	7	7	yes	yes	true positive	true positive	EFA	yes / confirmed (G="gesichert"=confirmed)	no	F63.0 (G)
gambling disorder according to interview	gambling behavior	21	male	German		Abitur (high school graduation)		never	never	never	less than once a week	never	less than once a week	less than once a week	more than twice a week	never	no	888	yes	yes	yes	yes	yes	yes	yes	yes	no	yes	yes	yes	no	yes	yes	yes	yes	yes	yes	yes	yes	9	8	yes	yes	true positive	true positive	CFA	yes / confirmed (G="gesichert"=confirmed)	no	F63.0 (G)
gambling disorder according to interview	gambling behavior	21	male	German		Realschule		never	never	never	never	never	more than twice a week	never	never	never	yes	2 bis 5 Jahre	yes	no	yes	yes	yes	yes	yes	yes	yes	yes	no	no	yes	yes	yes	yes	no	yes	yes	yes	yes	8	8	yes	yes	true positive	true positive	CFA	yes / confirmed (G="gesichert"=confirmed)	no	F63.0 (G)
gambling disorder according to interview	gambling behavior	21	male	German		Realschule		never	never	never	never	never	more than twice a week	less than once a week	less than once a week	never	yes	2 bis 5 Jahre	yes	yes	yes	yes	yes	yes	yes	yes	yes	yes	yes	no	yes	yes	yes	yes	yes	yes	yes	yes	yes	10	9	yes	yes	true positive	true positive	CFA	yes / confirmed (G="gesichert"=confirmed)	no	F63.0 (G)
gambling disorder according to interview	gambling behavior	21	male	German		Abitur (high school graduation)		less than once a week	never	never	more than twice a week	never	never	never	less than once a week	never	yes	2 bis 5 Jahre	yes	yes	yes	yes	yes	yes	yes	yes	yes	yes	yes	yes	yes	yes	yes	yes	yes	yes	yes	yes	yes	10	9	yes	yes	true positive	true positive	CFA	yes / confirmed (G="gesichert"=confirmed)	no	F63.0 (G)
gambling disorder according to interview	gambling behavior	21	male	German		Abitur (high school graduation)	STUDENT	once or twice a week	never	never	less than once a week	less than once a week	more than twice a week	less than once a week	less than once a week	never	no	2 bis 5 Jahre	yes	yes	yes	yes	yes	yes	yes	yes	yes	yes	yes	yes	yes	yes	yes	yes	yes	yes	yes	yes	yes	10	9	yes	yes	true positive	true positive	EFA	yes / confirmed (G="gesichert"=confirmed)	no	F63.0 (G)
gambling disorder according to interview	gambling behavior	21	male	German		Hauptschule		less than once a week	never	never	never	never	more than twice a week	never	never	less than once a week	yes	1 bis 2 Jahre	yes	no	yes	yes	no	yes	yes	no	yes	yes	yes	no	yes	yes	no	no	no	yes	yes	yes	yes	7	7	yes	yes	true positive	true positive	EFA	yes / confirmed (G="gesichert"=confirmed)	no	F63.0 (G)
gambling disorder according to interview	gambling behavior	21	male	Other	Italien	Hauptschule		never	never	never	never	never	once or twice a week	never	never	never	yes	1 bis 2 Jahre	yes	no	yes	yes	yes	yes	no	yes	yes	no	no	no	yes	yes	yes	yes	no	yes	yes	yes	yes	7	7	yes	yes	true positive	true positive	EFA	yes / confirmed (G="gesichert"=confirmed)	no	F63.0 (G)
gambling disorder according to interview	gambling behavior	21	male	German		Hauptschule		never	never	never	never	never	more than twice a week	never	never	never	yes	1 bis 2 Jahre	yes	no	yes	yes	yes	yes	yes	yes	yes	yes	yes	no	yes	yes	yes	no	yes	yes	yes	yes	yes	9	8	yes	yes	true positive	true positive	EFA	yes / confirmed (G="gesichert"=confirmed)	no	F63.0 (G)
gambling disorder according to interview	gambling behavior	21	male	German		Abitur (high school graduation)		never	never	never	never	never	more than twice a week	never	never	never	yes	1 bis 2 Jahre	yes	no	yes	yes	yes	yes	yes	yes	yes	yes	yes	no	yes	yes	yes	yes	yes	yes	yes	yes	yes	10	9	yes	yes	true positive	true positive	CFA	yes / confirmed (G="gesichert"=confirmed)	no	F63.0 (G)
gambling disorder according to interview	gambling behavior	21	male	German		Realschule		never	less than once a week	never	less than once a week	never	once or twice a week	once or twice a week	never	never	yes	1 bis 2 Jahre	yes	no	yes	no	no	yes	no	no	no	no	yes	no	yes	yes	yes	no	yes	no	yes	yes	yes	5	4	yes	yes	true positive	true positive	CFA	yes / confirmed (G="gesichert"=confirmed)	no	F63.0 (G)
gambling disorder according to interview	gambling behavior	21	male	German		Hauptschule		never	never	never	less than once a week	never	more than twice a week	less than once a week	less than once a week	never	yes	1 bis 2 Jahre	yes	yes	yes	yes	yes	yes	yes	yes	yes	yes	no	yes	yes	yes	yes	yes	yes	yes	yes	yes	yes	9	8	yes	yes	true positive	true positive	CFA	yes / confirmed (G="gesichert"=confirmed)	no	F63.0 (G)
gambling disorder according to interview	gambling behavior	21	male	German		Abitur (high school graduation)		once or twice a week	less than once a week	never	more than twice a week	never	more than twice a week	more than twice a week	once or twice a week	never	yes	1 bis 2 Jahre	yes	yes	yes	yes	yes	yes	yes	yes	yes	yes	yes	yes	yes	yes	yes	yes	yes	yes	yes	yes	yes	10	9	yes	yes	true positive	true positive	EFA	yes / confirmed (G="gesichert"=confirmed)	no	F63.0 (G)
gambling disorder according to interview	gambling behavior	21	male	German		Hauptschule		never	never	never	less than once a week	never	once or twice a week	never	never	never	yes	1 bis 2 Jahre	yes	no	yes	yes	yes	yes	yes	no	yes	yes	yes	no	yes	yes	yes	yes	yes	yes	yes	yes	yes	9	8	yes	yes	true positive	true positive	CFA	yes / confirmed (G="gesichert"=confirmed)	no	F63.0 (G)
gambling disorder according to interview	gambling behavior	21	male	Other	Portugal	Hauptschule		less than once a week	less than once a week	never	less than once a week	never	more than twice a week	less than once a week	less than once a week	never	yes	1 bis 2 Jahre	no	yes	yes	yes	yes	yes	yes	yes	yes	yes	yes	yes	yes	yes	yes	yes	yes	yes	yes	yes	yes	10	9	yes	yes	true positive	true positive	EFA	yes / confirmed (G="gesichert"=confirmed)	no	F63.0 (G)
gambling disorder according to interview	gambling behavior	21	male	German		Realschule		never	never	never	once or twice a week	never	more than twice a week	less than once a week	less than once a week	999	yes	2 bis 5 Jahre	yes	yes	yes	yes	yes	yes	yes	yes	yes	yes	yes	yes	yes	yes	no	yes	no	yes	yes	yes	yes	9	9	yes	yes	true positive	true positive	CFA	yes / confirmed (G="gesichert"=confirmed)	no	F63.0 (G)
gambling disorder according to interview	gambling behavior	21	male	German		Abitur (high school graduation)		less than once a week	less than once a week	less than once a week	never	never	more than twice a week	never	less than once a week	never	yes	1 bis 2 Jahre	no	yes	yes	yes	yes	yes	yes	yes	yes	yes	yes	yes	yes	yes	yes	yes	yes	yes	yes	yes	yes	10	9	yes	yes	true positive	true positive	CFA	yes / confirmed (G="gesichert"=confirmed)	no	F63.0 (G)
gambling disorder according to interview	gambling behavior	21	male	German		Abitur (high school graduation)		less than once a week	less than once a week	never	once or twice a week	never	never	never	never	more than twice a week	no	888	yes	yes	yes	yes	yes	yes	yes	no	no	yes	yes	no	yes	yes	yes	no	no	yes	yes	yes	yes	6	6	yes	yes	true positive	true positive	EFA	yes (online gd) / confirmed	yes / confirmed (G="gesichert"=confirmed)	F63.8 (G)
gambling disorder according to interview	gambling behavior	22	male	German		Realschule		never	never	never	never	never	more than twice a week	never	never	never	yes	2 bis 5 Jahre	yes	no	yes	yes	yes	yes	yes	yes	yes	yes	no	no	no	yes	yes	yes	no	yes	yes	no	yes	7	7	yes	yes	true positive	true positive	EFA	yes / confirmed (G="gesichert"=confirmed)	no	F63.0 (G)
gambling disorder according to interview	gambling behavior	22	male	German		Realschule		never	never	never	never	never	more than twice a week	never	never	never	yes	2 bis 5 Jahre	yes	no	yes	yes	yes	yes	yes	yes	yes	yes	yes	no	yes	yes	yes	yes	no	yes	yes	yes	yes	9	9	yes	yes	true positive	true positive	CFA	yes / confirmed (G="gesichert"=confirmed)	no	F63.0 (G)
gambling disorder according to interview	gambling behavior	22	male	German		Realschule		never	never	never	never	999	more than twice a week	never	never	never	yes	2 bis 5 Jahre	yes	no	yes	yes	yes	yes	yes	yes	yes	yes	yes	no	no	yes	yes	yes	no	yes	yes	no	yes	8	8	yes	yes	true positive	true positive	CFA	yes / confirmed (G="gesichert"=confirmed)	no	F63.0 (G)
gambling disorder according to interview	gambling behavior	22	male	German		Hauptschule		never	less than once a week	never	never	never	once or twice a week	never	never	never	yes	2 bis 5 Jahre	yes	no	yes	yes	yes	no	yes	yes	yes	yes	yes	no	yes	yes	yes	yes	no	yes	yes	yes	yes	9	9	yes	yes	true positive	true positive	CFA	yes / confirmed (G="gesichert"=confirmed)	no	F63.0 (G)
gambling disorder according to interview	gambling behavior	22	female	Other	Turkmenistan	Hauptschule		never	never	never	never	never	more than twice a week	once or twice a week	never	never	yes	2 bis 5 Jahre	yes	no	yes	yes	yes	yes	yes	yes	yes	yes	yes	no	yes	yes	yes	yes	no	yes	yes	yes	yes	9	9	yes	yes	true positive	true positive	CFA	yes / confirmed (G="gesichert"=confirmed)	no	F63.0 (G)
gambling disorder according to interview	gambling behavior	22	male	German		Hauptschule		never	never	never	more than twice a week	never	more than twice a week	never	never	never	yes	1 bis 2 Jahre	yes	no	yes	yes	no	no	yes	yes	yes	yes	no	yes	yes	yes	no	yes	no	yes	yes	yes	yes	8	8	yes	yes	true positive	true positive	EFA	yes / confirmed (G="gesichert"=confirmed)	no	F63.0 (G)
gambling disorder according to interview	gambling behavior	22	female	German		Abitur (high school graduation)		less than once a week	less than once a week	never	never	never	more than twice a week	less than once a week	never	never	yes	2 bis 5 Jahre	yes	no	yes	yes	yes	yes	yes	yes	yes	yes	yes	yes	yes	yes	yes	yes	yes	yes	yes	yes	yes	10	9	yes	yes	true positive	true positive	EFA	yes / confirmed (G="gesichert"=confirmed)	no	F63.0 (G)
gambling disorder according to interview	gambling behavior	22	male	Other	Türkei	Realschule		less than once a week	never	never	less than once a week	never	more than twice a week	never	never	never	yes	1 bis 2 Jahre	yes	no	yes	yes	yes	yes	yes	yes	yes	yes	yes	no	yes	yes	yes	yes	no	yes	yes	yes	yes	9	9	yes	yes	true positive	true positive	EFA	yes / confirmed (G="gesichert"=confirmed)	no	F63.0 (G)
gambling disorder according to interview	gambling behavior	22	male	German		Realschule		never	less than once a week	never	never	never	more than twice a week	never	less than once a week	never	yes	2 bis 5 Jahre	yes	yes	yes	yes	yes	yes	yes	yes	yes	yes	no	yes	yes	yes	yes	yes	no	yes	yes	yes	yes	8	8	yes	yes	true positive	true positive	CFA	yes / confirmed (G="gesichert"=confirmed)	no	F63.0 (G)
gambling disorder according to interview	gambling behavior	22	male	Other	Kroatien	Realschule		never	less than once a week	never	more than twice a week	never	more than twice a week	more than twice a week	more than twice a week	never	yes	5 bis 10 Jahre	yes	yes	yes	yes	no	yes	yes	no	yes	yes	yes	yes	yes	yes	yes	yes	yes	yes	yes	yes	yes	9	8	yes	yes	true positive	true positive	CFA	yes (online gd) / confirmed	yes / confirmed (G="gesichert"=confirmed)	F63.0 (G)
gambling disorder according to interview	gambling behavior	22	male	German		Realschule		never	never	never	less than once a week	never	more than twice a week	less than once a week	less than once a week	never	yes	2 bis 5 Jahre	yes	yes	yes	yes	yes	yes	yes	yes	yes	yes	yes	yes	yes	yes	yes	yes	yes	yes	yes	yes	yes	10	9	yes	yes	true positive	true positive	CFA	yes / confirmed (G="gesichert"=confirmed)	no / problematic internet behavior (V="Verdacht"=suspected internet related disorder)	F63.0 (G)
gambling disorder according to interview	gambling behavior	23	male	German		Hauptschule		999	999	999	once or twice a week	999	more than twice a week	999	999	999	no	888	yes	no	yes	yes	yes	yes	no	yes	yes	yes	no	no	no	yes	no	yes	no	yes	yes	no	yes	7	7	yes	yes	true positive	true positive	CFA	yes / confirmed (G="gesichert"=confirmed)	no	F63.0 (G)
gambling disorder according to interview	gambling behavior	23	male	German		Hauptschule		more than twice a week	more than twice a week	never	more than twice a week	more than twice a week	more than twice a week	more than twice a week	more than twice a week	less than once a week	yes	5 bis 10 Jahre	yes	yes	yes	yes	yes	yes	yes	yes	no	yes	yes	yes	yes	yes	yes	yes	no	yes	yes	yes	yes	8	8	yes	yes	true positive	true positive	EFA	yes / confirmed (G="gesichert"=confirmed)	no	F63.0 (G)
gambling disorder according to interview	gambling behavior	23	male	German		Hauptschule		never	never	never	never	never	more than twice a week	never	never	never	yes	2 bis 5 Jahre	yes	no	yes	yes	no	yes	yes	no	yes	yes	yes	no	no	yes	yes	no	no	yes	yes	no	yes	6	6	yes	yes	true positive	true positive	EFA	yes / confirmed (G="gesichert"=confirmed)	no	F63.0 (G)
gambling disorder according to interview	gambling behavior	23	male	Other	RUMÄNIEN	Realschule		less than once a week	less than once a week	never	never	never	more than twice a week	never	never	less than once a week	yes	2 bis 5 Jahre	yes	yes	yes	yes	yes	yes	yes	yes	yes	yes	yes	yes	yes	yes	yes	yes	no	yes	yes	yes	yes	9	9	yes	yes	true positive	true positive	CFA	yes / confirmed (G="gesichert"=confirmed)	no	F63.0 (G)
gambling disorder according to interview	gambling behavior	23	male	Other	Mazedonien	Hauptschule		less than once a week	never	never	less than once a week	never	once or twice a week	more than twice a week	more than twice a week	never	yes	5 bis 10 Jahre	no	yes	yes	yes	yes	yes	yes	yes	yes	yes	yes	yes	yes	yes	yes	yes	yes	yes	yes	yes	yes	10	9	yes	yes	true positive	true positive	EFA	yes / confirmed (G="gesichert"=confirmed)	no	F63.0 (G)
gambling disorder according to interview	gambling behavior	23	male	German		Realschule		never	less than once a week	never	once or twice a week	never	more than twice a week	never	less than once a week	once or twice a week	yes	1 bis 2 Jahre	no	yes	yes	yes	yes	yes	yes	yes	no	yes	no	yes	yes	yes	no	no	no	yes	yes	yes	yes	6	6	yes	yes	true positive	true positive	CFA	yes / confirmed (G="gesichert"=confirmed)	no	F63.0 (G)
gambling disorder according to interview	gambling behavior	23	male	German		Abitur (high school graduation)	Student	never	never	never	less than once a week	never	never	more than twice a week	more than twice a week	999	yes	2 bis 5 Jahre	yes	yes	yes	yes	yes	yes	yes	yes	yes	yes	yes	yes	yes	yes	yes	no	yes	yes	yes	yes	yes	9	8	yes	yes	true positive	true positive	EFA	yes (online gd) / confirmed	yes / confirmed (G="gesichert"=confirmed)	F63.8 (G)
gambling disorder according to interview	gambling behavior	23	male	German		Hauptschule		never	never	never	never	never	more than twice a week	never	never	never	yes	1 bis 2 Jahre	yes	yes	yes	no	yes	yes	yes	yes	yes	yes	yes	no	yes	yes	yes	yes	yes	yes	yes	yes	yes	10	9	yes	yes	true positive	true positive	CFA	yes / confirmed (G="gesichert"=confirmed)	no	F63.0 (G)
gambling disorder according to interview	gambling behavior	23	male	German		Abitur (high school graduation)		never	less than once a week	never	never	never	more than twice a week	never	never	less than once a week	yes	1 bis 2 Jahre	yes	no	yes	yes	yes	yes	yes	yes	yes	yes	yes	yes	no	yes	yes	yes	no	yes	yes	yes	yes	9	9	yes	yes	true positive	true positive	CFA	yes / confirmed (G="gesichert"=confirmed)	no	F63.0 (G)
gambling disorder according to interview	gambling behavior	23	male	German		Realschule		less than once a week	less than once a week	less than once a week	less than once a week	never	less than once a week	less than once a week	more than twice a week	less than once a week	yes	2 bis 5 Jahre	yes	yes	yes	yes	yes	yes	yes	yes	yes	yes	no	yes	yes	yes	yes	yes	yes	yes	yes	yes	yes	9	8	yes	yes	true positive	true positive	EFA	yes (online gd) / confirmed	yes / confirmed (G="gesichert"=confirmed)	F63.8 (G)
gambling disorder according to interview	gambling behavior	23	male	German		Hauptschule		never	less than once a week	never	less than once a week	never	more than twice a week	less than once a week	never	once or twice a week	yes	2 bis 5 Jahre	yes	no	yes	yes	yes	yes	yes	yes	yes	yes	yes	no	no	yes	yes	yes	no	yes	yes	no	yes	8	8	yes	yes	true positive	true positive	CFA	yes / confirmed (G="gesichert"=confirmed)	no	F63.0 (G)
gambling disorder according to interview	gambling behavior	23	male	German		Abitur (high school graduation)		never	never	never	never	never	more than twice a week	less than once a week	once or twice a week	never	yes	2 bis 5 Jahre	yes	no	yes	yes	yes	yes	yes	no	no	yes	yes	no	yes	yes	yes	yes	yes	yes	yes	yes	yes	8	7	yes	yes	true positive	true positive	EFA	yes / confirmed (G="gesichert"=confirmed)	no	F63.0 (G)
gambling disorder according to interview	gambling behavior	24	male	999		Hauptschule		999	999	999	999	999	999	999	999	999	999	2 bis 5 Jahre	no	no	yes	yes	yes	yes	yes	no	yes	no	yes	yes	yes	no	yes	no	yes	yes	yes	yes	yes	7	6	yes	yes	true positive	true positive	EFA	yes / confirmed (G="gesichert"=confirmed)	no	F63.0 (G)
gambling disorder according to interview	gambling behavior	24	female	German		Realschule		never	never	never	never	never	more than twice a week	never	never	never	yes	2 bis 5 Jahre	yes	no	yes	yes	no	no	no	no	yes	no	yes	no	yes	yes	yes	no	no	yes	no	yes	yes	5	5	yes	yes	true positive	true positive	EFA	yes / confirmed (G="gesichert"=confirmed)	no	F63.0 (G)
gambling disorder according to interview	gambling behavior	24	male	German		Realschule		never	less than once a week	never	never	never	more than twice a week	never	less than once a week	less than once a week	yes	2 bis 5 Jahre	yes	yes	yes	yes	yes	yes	yes	yes	yes	yes	yes	yes	yes	yes	yes	yes	yes	yes	yes	yes	yes	10	9	yes	yes	true positive	true positive	CFA	yes / confirmed (G="gesichert"=confirmed)	no	F63.0 (G)
gambling disorder according to interview	gambling behavior	24	male	German		Abitur (high school graduation)		never	less than once a week	never	never	never	more than twice a week	less than once a week	never	never	yes	2 bis 5 Jahre	yes	no	yes	yes	yes	yes	yes	yes	yes	yes	yes	no	yes	yes	yes	yes	no	yes	yes	yes	yes	9	9	yes	yes	true positive	true positive	CFA	yes / confirmed (G="gesichert"=confirmed)	no	F63.0 (G)
gambling disorder according to interview	gambling behavior	24	male	German		Abitur (high school graduation)		less than once a week	never	never	less than once a week	never	once or twice a week	never	once or twice a week	never	yes	2 bis 5 Jahre	yes	yes	yes	yes	yes	yes	yes	yes	yes	yes	yes	no	yes	yes	yes	yes	yes	yes	yes	yes	yes	10	9	yes	yes	true positive	true positive	EFA	yes / confirmed (G="gesichert"=confirmed)	no	F63.0 (G)
gambling disorder according to interview	gambling behavior	24	male	German		Hauptschule		less than once a week	less than once a week	never	never	never	more than twice a week	less than once a week	never	never	yes	1 bis 2 Jahre	yes	no	yes	yes	yes	yes	yes	yes	yes	yes	yes	yes	no	yes	yes	yes	no	yes	yes	yes	yes	9	9	yes	yes	true positive	true positive	CFA	yes / confirmed (G="gesichert"=confirmed)	no	F63.0 (G)
gambling disorder according to interview	gambling behavior	24	male	German		Hauptschule		less than once a week	less than once a week	less than once a week	less than once a week	never	more than twice a week	less than once a week	less than once a week	less than once a week	yes	1 bis 2 Jahre	yes	no	yes	yes	yes	yes	yes	yes	yes	yes	no	yes	yes	yes	yes	yes	no	yes	yes	yes	yes	8	8	yes	yes	true positive	true positive	CFA	yes / confirmed (G="gesichert"=confirmed)	no	F63.0 (G)
gambling disorder according to interview	gambling behavior	24	male	German		Abitur (high school graduation)	Auszubildender	less than once a week	less than once a week	never	less than once a week	never	less than once a week	never	more than twice a week	never	yes	2 bis 5 Jahre	no	yes	yes	yes	yes	yes	no	no	yes	yes	no	yes	no	yes	yes	yes	yes	yes	yes	yes	yes	8	7	yes	yes	true positive	true positive	EFA	yes / confirmed (G="gesichert"=confirmed)	no	F63.0 (G)
gambling disorder according to interview	gambling behavior	24	male	Other		Realschule		never	never	never	never	never	more than twice a week	never	never	never	yes	2 bis 5 Jahre	yes	no	yes	yes	yes	yes	yes	yes	yes	yes	yes	yes	yes	yes	yes	yes	no	yes	yes	yes	yes	9	9	yes	yes	true positive	true positive	CFA	yes / confirmed (G="gesichert"=confirmed)	no	F63.0 (G)
gambling disorder according to interview	gambling behavior	24	female	Other	Türkei	Hauptschule		less than once a week	never	never	never	never	more than twice a week	never	never	never	yes	1 bis 2 Jahre	yes	no	yes	yes	yes	yes	yes	yes	yes	yes	yes	yes	yes	yes	yes	yes	yes	yes	yes	yes	yes	10	9	yes	yes	true positive	true positive	CFA	yes / confirmed (G="gesichert"=confirmed)	no	F63.0 (G)
gambling disorder according to interview	gambling behavior	24	male	German		Realschule		never	never	never	less than once a week	never	more than twice a week	never	less than once a week	never	yes	2 bis 5 Jahre	yes	no	yes	yes	no	yes	yes	yes	yes	yes	no	no	yes	yes	yes	yes	yes	yes	yes	yes	yes	9	8	yes	yes	true positive	true positive	EFA	yes / confirmed (G="gesichert"=confirmed)	no	F63.0 (G)
gambling disorder according to interview	gambling behavior	24	male	German		Hauptschule		less than once a week	never	never	more than twice a week	more than twice a week	more than twice a week	more than twice a week	never	never	yes	2 bis 5 Jahre	yes	no	yes	yes	yes	yes	yes	yes	yes	yes	yes	yes	yes	yes	yes	yes	yes	yes	yes	yes	yes	10	9	yes	yes	true positive	true positive	CFA	yes / confirmed (G="gesichert"=confirmed)	no	F63.0 (G)
gambling disorder according to interview	gambling behavior	24	male	German		Abitur (high school graduation)		never	never	never	never	never	more than twice a week	never	less than once a week	less than once a week	yes	2 bis 5 Jahre	yes	yes	yes	yes	yes	yes	yes	yes	yes	yes	yes	no	yes	yes	yes	yes	no	yes	yes	yes	yes	9	9	yes	yes	true positive	true positive	EFA	yes / confirmed (G="gesichert"=confirmed)	no	F63.0 (G)
gambling disorder according to interview	gambling behavior	24	male	German		still in school	Schüler	never	never	never	more than twice a week	never	never	never	never	never	yes	2 bis 5 Jahre	yes	yes	yes	yes	yes	yes	no	yes	yes	yes	yes	yes	yes	yes	yes	yes	yes	yes	yes	yes	yes	10	9	yes	yes	true positive	true positive	EFA	yes / confirmed (G="gesichert"=confirmed)	no	F63.0 (G)
gambling disorder according to interview	gambling behavior	24	male	Other	Türkei	Abitur (high school graduation)		less than once a week	never	less than once a week	once or twice a week	never	more than twice a week	more than twice a week	once or twice a week	never	yes	1 bis 2 Jahre	yes	no	yes	yes	yes	yes	yes	yes	yes	yes	yes	yes	yes	yes	yes	yes	no	yes	yes	yes	yes	9	9	yes	yes	true positive	true positive	EFA	yes / confirmed (G="gesichert"=confirmed)	no	F63.0 (G)
gambling disorder according to interview	gambling behavior	24	male	German		Realschule		less than once a week	less than once a week	less than once a week	never	never	more than twice a week	never	never	less than once a week	yes	1 bis 2 Jahre	yes	yes	yes	yes	yes	yes	yes	yes	yes	yes	yes	yes	yes	yes	yes	yes	yes	yes	yes	yes	yes	10	9	yes	yes	true positive	true positive	CFA	yes / confirmed (G="gesichert"=confirmed)	no	F63.0 (G)
gambling disorder according to interview	gambling behavior	24	male	German		Realschule		999	999	999	more than twice a week	once or twice a week	never	never	less than once a week	more than twice a week	yes	5 bis 10 Jahre	yes	yes	yes	yes	yes	yes	yes	yes	yes	yes	yes	no	yes	yes	yes	yes	no	yes	yes	yes	yes	9	9	yes	yes	true positive	true positive	EFA	yes / confirmed (G="gesichert"=confirmed)	yes / confirmed (G="gesichert"=confirmed)	F63.0 (G)
gambling disorder according to interview	gambling behavior	24	male	German		Abitur (high school graduation)		once or twice a week	more than twice a week	never	more than twice a week	never	more than twice a week	more than twice a week	more than twice a week	never	yes	5 bis 10 Jahre	yes	yes	yes	yes	yes	yes	yes	yes	yes	yes	yes	no	yes	yes	yes	yes	no	yes	yes	yes	yes	9	9	yes	yes	true positive	true positive	EFA	yes / confirmed (G="gesichert"=confirmed)	no / problematic internet behavior (V="Verdacht"=suspected internet related disorder)	F63.0 (G)
no gambling disorder according to interview	gambling behavior	24	male	German		Hauptschule		never	never	never	never	never	once or twice a week	never	less than once a week	never	no	1 bis 2 Jahre	no	no	yes	no	no	no	yes	no	no	yes	no	no	no	no	yes	no	yes	no	yes	no	yes	4	3	no	no	true negative	true negative	CFA	no / problematic gambling (V="Verdacht"=suspected gambling disorder)	no	F63.0 (V)
gambling disorder according to interview	gambling behavior	25	male	German		Realschule		less than once a week	less than once a week	less than once a week	less than once a week	less than once a week	more than twice a week	never	less than once a week	never	yes	2 bis 5 Jahre	yes	yes	yes	no	no	yes	yes	yes	yes	yes	yes	no	yes	yes	yes	yes	no	no	yes	yes	yes	8	8	yes	yes	true positive	true positive	EFA	yes / confirmed (G="gesichert"=confirmed)	no	F63.0 (G)
gambling disorder according to interview	gambling behavior	25	male	German		Abitur (high school graduation)		never	less than once a week	never	once or twice a week	never	once or twice a week	more than twice a week	once or twice a week	less than once a week	yes	2 bis 5 Jahre	yes	yes	yes	yes	yes	yes	no	no	yes	yes	no	no	yes	yes	yes	yes	no	yes	yes	yes	yes	7	7	yes	yes	true positive	true positive	CFA	yes / confirmed (G="gesichert"=confirmed)	no	F63.0 (G)
gambling disorder according to interview	gambling behavior	25	male	German		other		never	never	never	never	never	more than twice a week	never	never	never	yes	2 bis 5 Jahre	no	no	yes	yes	yes	yes	yes	yes	yes	yes	yes	yes	yes	yes	yes	yes	yes	yes	yes	yes	yes	10	9	yes	yes	true positive	true positive	EFA	yes / confirmed (G="gesichert"=confirmed)	no	F63.0 (G)
gambling disorder according to interview	gambling behavior	25	male	German		Hauptschule		less than once a week	once or twice a week	once or twice a week	once or twice a week	never	more than twice a week	never	never	never	yes	2 bis 5 Jahre	yes	yes	yes	yes	yes	yes	yes	yes	yes	yes	yes	yes	yes	yes	yes	no	no	yes	yes	yes	yes	8	8	yes	yes	true positive	true positive	EFA	yes / confirmed (G="gesichert"=confirmed)	no	F63.0 (G)
gambling disorder according to interview	gambling behavior	25	male	German		Hauptschule		never	never	never	less than once a week	never	more than twice a week	never	never	never	yes	1 bis 2 Jahre	yes	no	yes	yes	yes	yes	yes	yes	yes	yes	no	no	yes	yes	yes	yes	no	yes	yes	yes	yes	8	8	yes	yes	true positive	true positive	EFA	yes / confirmed (G="gesichert"=confirmed)	no	F63.0 (G)
gambling disorder according to interview	gambling behavior	25	male	German		Realschule		less than once a week	less than once a week	never	never	never	more than twice a week	never	never	never	yes	2 bis 5 Jahre	yes	no	yes	yes	yes	yes	yes	yes	yes	yes	yes	yes	yes	yes	yes	yes	no	yes	yes	yes	yes	9	9	yes	yes	true positive	true positive	EFA	yes / confirmed (G="gesichert"=confirmed)	no	F63.0 (G)
gambling disorder according to interview	gambling behavior	25	male	Other		Hauptschule		less than once a week	less than once a week	never	more than twice a week	never	never	never	never	more than twice a week	no	5 bis 10 Jahre	no	yes	yes	yes	no	yes	yes	yes	yes	yes	yes	yes	yes	no	no	no	no	yes	yes	yes	no	7	7	yes	yes	true positive	true positive	CFA	yes / confirmed (G="gesichert"=confirmed)	no	F63.0 (G)
gambling disorder according to interview	gambling behavior	26	male	German		Hauptschule		never	never	never	less than once a week	never	more than twice a week	more than twice a week	never	never	yes	5 bis 10 Jahre	yes	yes	yes	yes	yes	yes	yes	yes	yes	no	yes	no	yes	yes	yes	yes	no	yes	yes	yes	yes	8	8	yes	yes	true positive	true positive	EFA	yes / confirmed (G="gesichert"=confirmed)	no	F63.0 (G)
gambling disorder according to interview	gambling behavior	26	male	German		Realschule		more than twice a week	less than once a week	once or twice a week	more than twice a week	never	less than once a week	less than once a week	once or twice a week	never	yes	5 bis 10 Jahre	yes	yes	yes	yes	yes	yes	yes	yes	yes	yes	no	yes	yes	yes	yes	yes	no	yes	yes	yes	yes	8	8	yes	yes	true positive	true positive	EFA	yes / confirmed (G="gesichert"=confirmed)	no	F63.0 (G)
gambling disorder according to interview	gambling behavior	26	male	German		Abitur (high school graduation)		never	never	never	never	never	once or twice a week	never	never	never	no	2 bis 5 Jahre	yes	no	yes	yes	no	yes	no	no	no	yes	no	no	no	no	yes	yes	no	yes	yes	no	yes	5	5	yes	yes	true positive	true positive	CFA	yes / confirmed (G="gesichert"=confirmed)	no	F63.0 (G)
gambling disorder according to interview	gambling behavior	26	male	German		Abitur (high school graduation)		never	less than once a week	less than once a week	never	never	less than once a week	less than once a week	less than once a week	more than twice a week	yes	1 bis 2 Jahre	yes	yes	yes	yes	no	yes	no	no	yes	yes	no	yes	no	yes	yes	yes	yes	yes	yes	yes	yes	8	7	yes	yes	true positive	true positive	CFA	yes / confirmed (G="gesichert"=confirmed)	no	F63.0 (G)
gambling disorder according to interview	gambling behavior	26	male	Other	Tunesien	Realschule		never	never	999	less than once a week	never	more than twice a week	less than once a week	less than once a week	never	yes	1 bis 2 Jahre	yes	no	yes	yes	yes	yes	yes	yes	yes	yes	yes	no	no	yes	yes	yes	no	yes	yes	no	yes	8	8	yes	yes	true positive	true positive	CFA	yes / confirmed (G="gesichert"=confirmed)	no	F63.0 (G)
gambling disorder according to interview	gambling behavior	26	male	German		Abitur (high school graduation)		less than once a week	less than once a week	less than once a week	never	never	more than twice a week	once or twice a week	more than twice a week	less than once a week	yes	5 bis 10 Jahre	no	yes	yes	yes	yes	yes	yes	yes	yes	yes	yes	yes	yes	yes	yes	yes	yes	yes	yes	yes	yes	10	9	yes	yes	true positive	true positive	EFA	yes / confirmed (G="gesichert"=confirmed)	no	F63.0 (G)
gambling disorder according to interview	gambling behavior	26	male	German		Hauptschule		never	less than once a week	never	never	never	more than twice a week	less than once a week	less than once a week	less than once a week	yes	5 bis 10 Jahre	yes	no	yes	yes	yes	yes	yes	yes	yes	yes	yes	yes	yes	yes	yes	yes	no	yes	yes	yes	yes	9	9	yes	yes	true positive	true positive	EFA	yes / confirmed (G="gesichert"=confirmed)	no	F63.0 (G)
gambling disorder according to interview	gambling behavior	26	male	German		Realschule		less than once a week	never	less than once a week	never	never	more than twice a week	never	never	never	yes	1 bis 2 Jahre	yes	no	yes	yes	yes	yes	yes	yes	yes	yes	yes	yes	yes	yes	yes	yes	yes	yes	yes	yes	yes	10	9	yes	yes	true positive	true positive	EFA	yes / confirmed (G="gesichert"=confirmed)	no	F63.0 (G)
gambling disorder according to interview	gambling behavior	26	male	Other	SERBIEN	Realschule		less than once a week	never	never	more than twice a week	999	more than twice a week	more than twice a week	more than twice a week	never	yes	5 bis 10 Jahre	yes	yes	yes	yes	yes	yes	yes	yes	yes	yes	yes	yes	yes	yes	yes	yes	yes	yes	yes	yes	yes	10	9	yes	yes	true positive	true positive	CFA	yes / confirmed (G="gesichert"=confirmed)	no	F63.0 (G)
gambling disorder according to interview	gambling behavior	26	male	Other	Bosnisch	Hauptschule		less than once a week	never	never	more than twice a week	never	more than twice a week	never	never	more than twice a week	yes	5 bis 10 Jahre	yes	yes	yes	yes	yes	yes	yes	yes	yes	yes	yes	no	yes	yes	yes	yes	no	yes	yes	yes	yes	9	9	yes	yes	true positive	true positive	CFA	yes / confirmed (G="gesichert"=confirmed)	no	F63.0 (G)
gambling disorder according to interview	gambling behavior	26	male	Other	Serbien	Hauptschule		never	never	never	never	never	more than twice a week	never	never	never	yes	1 bis 2 Jahre	yes	yes	yes	yes	yes	yes	yes	yes	yes	yes	yes	yes	yes	yes	yes	yes	no	yes	yes	yes	yes	9	9	yes	yes	true positive	true positive	CFA	yes / confirmed (G="gesichert"=confirmed)	no	F63.0 (G)
gambling disorder according to interview	gambling behavior	26	male	German		Realschule		never	never	never	never	never	more than twice a week	never	never	never	yes	5 bis 10 Jahre	yes	no	yes	yes	yes	yes	yes	yes	yes	yes	yes	yes	no	yes	yes	yes	no	yes	yes	yes	yes	9	9	yes	yes	true positive	true positive	CFA	yes / confirmed (G="gesichert"=confirmed)	no	F63.0 (G)
gambling disorder according to interview	gambling behavior	27	male	German		Hauptschule		less than once a week	less than once a week	999	999	999	more than twice a week	999	999	999	yes	5 bis 10 Jahre	yes	no	yes	yes	yes	yes	yes	yes	yes	yes	yes	yes	yes	yes	yes	yes	yes	yes	yes	yes	yes	10	9	yes	yes	true positive	true positive	EFA	yes / confirmed (G="gesichert"=confirmed)	no	F63.0 (G)
gambling disorder according to interview	gambling behavior	27	male	Other	TÜRKEI	Hauptschule		once or twice a week	never	never	less than once a week	never	more than twice a week	never	never	never	yes	2 bis 5 Jahre	yes	no	yes	yes	yes	yes	yes	no	yes	yes	yes	no	yes	yes	yes	no	no	yes	yes	yes	yes	7	7	yes	yes	true positive	true positive	EFA	yes / confirmed (G="gesichert"=confirmed)	no	F63.0 (G)
gambling disorder according to interview	gambling behavior	27	male	Other	TÜRKEI	Abitur (high school graduation)		less than once a week	less than once a week	less than once a week	more than twice a week	less than once a week	once or twice a week	less than once a week	less than once a week	never	yes	2 bis 5 Jahre	yes	yes	yes	yes	yes	yes	yes	yes	yes	yes	yes	yes	yes	yes	yes	yes	yes	yes	yes	yes	yes	10	9	yes	yes	true positive	true positive	EFA	yes / confirmed (G="gesichert"=confirmed)	no	F63.0 (G)
gambling disorder according to interview	gambling behavior	27	male	German		Abitur (high school graduation)		never	never	never	never	never	more than twice a week	never	never	never	yes	5 bis 10 Jahre	no	999	yes	yes	yes	yes	yes	yes	yes	yes	yes	yes	no	yes	yes	yes	no	yes	yes	yes	yes	9	9	yes	yes	true positive	true positive	CFA	yes / confirmed (G="gesichert"=confirmed)	no	F63.0 (G)
gambling disorder according to interview	gambling behavior	27	male	999		999		less than once a week	less than once a week	never	less than once a week	less than once a week	less than once a week	less than once a week	less than once a week	more than twice a week	yes	1 bis 2 Jahre	yes	yes	yes	yes	no	yes	yes	yes	yes	yes	yes	yes	no	yes	yes	no	no	yes	yes	yes	yes	8	8	yes	yes	true positive	true positive	EFA	yes / confirmed (G="gesichert"=confirmed)	yes / confirmed (G="gesichert"=confirmed)	F63.0 (G)
gambling disorder according to interview	gambling behavior	27	male	German		Realschule		less than once a week	never	never	never	never	once or twice a week	never	never	never	yes	1 bis 2 Jahre	yes	yes	yes	yes	yes	yes	yes	no	yes	yes	no	no	yes	yes	yes	yes	yes	yes	yes	yes	yes	8	7	yes	yes	true positive	true positive	CFA	yes / confirmed (G="gesichert"=confirmed)	no	F63.0 (G)
gambling disorder according to interview	gambling behavior	27	male	German		other		more than twice a week	more than twice a week	never	never	never	more than twice a week	once or twice a week	once or twice a week	never	yes	2 bis 5 Jahre	yes	no	yes	yes	yes	yes	yes	yes	yes	yes	yes	yes	yes	yes	yes	yes	yes	yes	yes	yes	yes	10	9	yes	yes	true positive	true positive	EFA	yes / confirmed (G="gesichert"=confirmed)	no	F63.0 (G)
gambling disorder according to interview	gambling behavior	27	male	German		Abitur (high school graduation)		less than once a week	less than once a week	less than once a week	more than twice a week	never	never	less than once a week	less than once a week	never	yes	2 bis 5 Jahre	yes	yes	yes	yes	yes	yes	yes	yes	yes	yes	yes	no	yes	yes	yes	yes	no	yes	yes	yes	yes	9	9	yes	yes	true positive	true positive	EFA	yes (online gd) / confirmed	yes / confirmed (G="gesichert"=confirmed)	F63.8 (G)
gambling disorder according to interview	gambling behavior	27	male	German		Abitur (high school graduation)		less than once a week	less than once a week	never	less than once a week	less than once a week	never	less than once a week	more than twice a week	never	yes	2 bis 5 Jahre	yes	yes	yes	yes	no	yes	yes	yes	no	yes	yes	no	yes	yes	yes	yes	no	yes	yes	yes	yes	8	8	yes	yes	true positive	true positive	EFA	yes / confirmed (G="gesichert"=confirmed)	yes / confirmed (G="gesichert"=confirmed)	F63.0 (G)
gambling disorder according to interview	gambling behavior	28	male	German		Realschule		less than once a week	never	never	less than once a week	less than once a week	more than twice a week	less than once a week	more than twice a week	never	yes	mehr als 10 Jahre	yes	yes	yes	yes	yes	yes	yes	yes	yes	yes	yes	yes	yes	yes	yes	yes	yes	yes	yes	yes	yes	10	9	yes	yes	true positive	true positive	EFA	yes / confirmed (G="gesichert"=confirmed)	no	F63.0 (G)
gambling disorder according to interview	gambling behavior	28	male	German		Abitur (high school graduation)		never	never	never	never	never	more than twice a week	less than once a week	never	never	yes	2 bis 5 Jahre	yes	yes	yes	yes	yes	yes	yes	yes	yes	yes	yes	no	no	yes	yes	no	no	yes	yes	no	yes	7	7	yes	yes	true positive	true positive	CFA	yes / confirmed (G="gesichert"=confirmed)	no	F63.0 (G)
gambling disorder according to interview	gambling behavior	28	male	German		Abitur (high school graduation)		less than once a week	less than once a week	never	less than once a week	never	more than twice a week	less than once a week	less than once a week	never	yes	2 bis 5 Jahre	yes	no	yes	yes	yes	yes	yes	no	yes	yes	yes	no	yes	yes	yes	yes	no	yes	yes	yes	yes	8	8	yes	yes	true positive	true positive	CFA	yes / confirmed (G="gesichert"=confirmed)	no	F63.0 (G)
gambling disorder according to interview	gambling behavior	28	male	German		Realschule		once or twice a week	never	once or twice a week	never	never	more than twice a week	never	less than once a week	never	yes	1 bis 2 Jahre	yes	yes	yes	yes	yes	yes	yes	yes	yes	yes	no	yes	no	yes	yes	yes	no	yes	yes	yes	yes	8	8	yes	yes	true positive	true positive	EFA	yes / confirmed (G="gesichert"=confirmed)	no	F63.0 (G)
gambling disorder according to interview	gambling behavior	28	male	German		Abitur (high school graduation)		less than once a week	less than once a week	never	more than twice a week	never	more than twice a week	never	more than twice a week	less than once a week	yes	1 bis 2 Jahre	yes	yes	yes	yes	yes	yes	yes	yes	yes	yes	yes	yes	yes	yes	yes	yes	no	yes	yes	yes	yes	9	9	yes	yes	true positive	true positive	CFA	yes / confirmed (G="gesichert"=confirmed)	no	F63.0 (G)
gambling disorder according to interview	gambling behavior	28	male	999		999		never	never	less than once a week	once or twice a week	never	more than twice a week	never	never	never	no	2 bis 5 Jahre	yes	no	yes	yes	yes	yes	yes	yes	yes	yes	yes	yes	yes	yes	yes	yes	no	yes	yes	yes	yes	9	9	yes	yes	true positive	true positive	CFA	yes / confirmed (G="gesichert"=confirmed)	no	F63.0 (G)
gambling disorder according to interview	gambling behavior	28	male	German		Abitur (high school graduation)		less than once a week	less than once a week	less than once a week	more than twice a week	never	more than twice a week	less than once a week	less than once a week	less than once a week	yes	2 bis 5 Jahre	yes	yes	yes	yes	yes	yes	yes	yes	yes	yes	yes	yes	yes	yes	yes	yes	no	yes	yes	yes	yes	9	9	yes	yes	true positive	true positive	EFA	yes / confirmed (G="gesichert"=confirmed)	no	F63.0 (G)
gambling disorder according to interview	gambling behavior	28	male	Other	TÜRKEI	Realschule		less than once a week	less than once a week	999	less than once a week	999	once or twice a week	never	never	never	yes	2 bis 5 Jahre	no	no	yes	yes	no	no	yes	no	no	no	no	yes	yes	yes	yes	yes	yes	yes	yes	yes	yes	6	5	yes	yes	true positive	true positive	EFA	yes / confirmed (G="gesichert"=confirmed)	no	F63.0 (G)
gambling disorder according to interview	gambling behavior	28	male	Other	Aserbaidschan	Abitur (high school graduation)		never	never	never	more than twice a week	never	more than twice a week	never	never	never	no	5 bis 10 Jahre	yes	yes	yes	yes	yes	yes	yes	yes	yes	yes	yes	no	no	yes	yes	yes	no	yes	yes	no	yes	8	8	yes	yes	true positive	true positive	CFA	yes / confirmed (G="gesichert"=confirmed)	no	F63.0 (G)
gambling disorder according to interview	gambling behavior	28	male	German		Abitur (high school graduation)		less than once a week	never	never	more than twice a week	never	never	never	never	never	yes	mehr als 10 Jahre	yes	yes	yes	yes	yes	yes	yes	no	no	yes	yes	no	yes	yes	yes	yes	no	yes	yes	yes	yes	7	7	yes	yes	true positive	true positive	EFA	yes (online gd) / confirmed	yes / confirmed (G="gesichert"=confirmed)	F63.8 (G)
gambling disorder according to interview	gambling behavior	29	male	German		Realschule		less than once a week	never	never	less than once a week	never	more than twice a week	less than once a week	never	never	yes	5 bis 10 Jahre	yes	no	yes	yes	yes	yes	yes	no	yes	yes	yes	yes	yes	yes	yes	yes	no	yes	yes	yes	yes	8	8	yes	yes	true positive	true positive	CFA	yes / confirmed (G="gesichert"=confirmed)	no	F63.0 (G)
gambling disorder according to interview	gambling behavior	29	male	German		Realschule		less than once a week	less than once a week	never	less than once a week	never	once or twice a week	less than once a week	less than once a week	never	yes	5 bis 10 Jahre	yes	no	yes	yes	yes	yes	yes	no	no	yes	yes	no	no	yes	no	yes	no	yes	yes	no	yes	6	6	yes	yes	true positive	true positive	CFA	yes / confirmed (G="gesichert"=confirmed)	no	F63.0 (G)
gambling disorder according to interview	gambling behavior	29	male	Other	Portugal	Hauptschule		less than once a week	less than once a week	999	once or twice a week	never	more than twice a week	once or twice a week	once or twice a week	once or twice a week	yes	5 bis 10 Jahre	yes	yes	yes	yes	yes	yes	yes	yes	yes	yes	yes	yes	yes	yes	yes	yes	yes	yes	yes	yes	yes	10	9	yes	yes	true positive	true positive	EFA	yes / confirmed (G="gesichert"=confirmed)	no	F63.0 (G)
gambling disorder according to interview	gambling behavior	29	male	German		Realschule		once or twice a week	once or twice a week	never	once or twice a week	never	never	never	less than once a week	never	no	1 bis 2 Jahre	yes	yes	yes	yes	no	yes	yes	no	no	yes	no	no	yes	yes	yes	no	no	yes	yes	yes	yes	5	5	yes	yes	true positive	true positive	EFA	yes / confirmed (G="gesichert"=confirmed)	no	F63.0 (G)
gambling disorder according to interview	gambling behavior	29	male	Other	Portugal	Realschule		less than once a week	never	never	less than once a week	never	never	less than once a week	more than twice a week	never	yes	1 bis 2 Jahre	yes	yes	yes	yes	no	yes	no	yes	no	yes	no	no	no	yes	no	yes	no	yes	yes	no	yes	6	6	yes	yes	true positive	true positive	CFA	yes (online gd) / confirmed	yes / confirmed (G="gesichert"=confirmed)	F63.8 (G)
gambling disorder according to interview	gambling behavior	29	male	German		Abitur (high school graduation)		never	never	never	less than once a week	never	never	less than once a week	more than twice a week	never	yes	2 bis 5 Jahre	yes	yes	yes	yes	yes	yes	yes	no	yes	yes	yes	yes	yes	yes	no	yes	yes	yes	yes	yes	yes	9	8	yes	yes	true positive	true positive	EFA	yes / confirmed (G="gesichert"=confirmed)	no	F63.0 (G)
gambling disorder according to interview	gambling behavior	29	male	Other	Italien	Hauptschule		less than once a week	never	never	never	never	more than twice a week	never	never	never	yes	mehr als 10 Jahre	yes	no	yes	yes	yes	yes	yes	yes	yes	yes	yes	yes	yes	yes	yes	yes	yes	yes	yes	yes	yes	10	9	yes	yes	true positive	true positive	CFA	yes / confirmed (G="gesichert"=confirmed)	no	F63.0 (G)
gambling disorder according to interview	gambling behavior	29	male	German		Realschule		never	never	never	once or twice a week	never	less than once a week	more than twice a week	more than twice a week	less than once a week	no	2 bis 5 Jahre	yes	yes	yes	yes	yes	yes	yes	yes	yes	yes	no	no	yes	yes	no	yes	no	yes	yes	yes	yes	8	8	yes	yes	true positive	true positive	EFA	yes (online gd) / confirmed	yes / confirmed (G="gesichert"=confirmed)	F63.8 (G)
gambling disorder according to interview	gambling behavior	29	male	German		Realschule		less than once a week	less than once a week	never	never	never	once or twice a week	never	less than once a week	less than once a week	yes	2 bis 5 Jahre	yes	yes	yes	yes	yes	yes	yes	yes	yes	yes	yes	yes	yes	yes	yes	yes	yes	yes	yes	yes	yes	10	9	yes	yes	true positive	true positive	EFA	yes / confirmed (G="gesichert"=confirmed)	no	F63.0 (G)
gambling disorder according to interview	gambling behavior	29	male	Other	IRAK	Realschule		never	never	never	never	never	once or twice a week	never	never	never	no	2 bis 5 Jahre	yes	no	yes	yes	yes	yes	yes	no	yes	yes	yes	no	yes	yes	yes	yes	no	yes	yes	yes	yes	8	8	yes	yes	true positive	true positive	CFA	yes / confirmed (G="gesichert"=confirmed)	no	F63.0 (G)
gambling disorder according to interview	gambling behavior	29	male	Other	KROATIEN	Realschule		less than once a week	less than once a week	never	less than once a week	never	more than twice a week	never	less than once a week	never	yes	2 bis 5 Jahre	yes	no	yes	yes	yes	yes	yes	yes	yes	yes	yes	yes	yes	yes	yes	yes	no	yes	yes	yes	yes	9	9	yes	yes	true positive	true positive	CFA	yes / confirmed (G="gesichert"=confirmed)	no	F63.0 (G)
gambling disorder according to interview	gambling behavior	29	female	999		999		less than once a week	less than once a week	never	less than once a week	never	less than once a week	never	less than once a week	never	yes	1 bis 2 Jahre	yes	yes	yes	yes	yes	yes	yes	yes	yes	yes	yes	yes	yes	yes	yes	yes	no	yes	yes	yes	yes	9	9	yes	yes	true positive	true positive	EFA	yes / confirmed (G="gesichert"=confirmed)	no	F63.0 (G)
gambling disorder according to interview	gambling behavior	29	male	German		Realschule		once or twice a week	less than once a week	never	more than twice a week	never	never	never	more than twice a week	never	yes	2 bis 5 Jahre	yes	yes	yes	yes	yes	yes	yes	yes	yes	yes	yes	yes	yes	yes	yes	yes	yes	yes	yes	yes	yes	10	9	yes	yes	true positive	true positive	EFA	yes / confirmed (G="gesichert"=confirmed)	no	F63.0 (G)
gambling disorder according to interview	gambling behavior	30	male	German		Hauptschule		never	never	never	never	never	once or twice a week	never	never	never	no	888	yes	no	yes	no	no	yes	no	yes	no	no	yes	no	yes	no	no	no	no	no	yes	yes	no	4	4	no	yes	false negative	true positive	CFA	yes / confirmed (G="gesichert"=confirmed)	no	F63.0 (G)
gambling disorder according to interview	gambling behavior	30	male	German		Hauptschule		999	999	999	999	999	more than twice a week	never	never	never	yes	5 bis 10 Jahre	yes	no	yes	yes	yes	yes	yes	yes	yes	yes	yes	no	no	no	no	yes	no	yes	yes	no	no	7	7	yes	yes	true positive	true positive	CFA	yes / confirmed (G="gesichert"=confirmed)	no	F63.0 (G)
gambling disorder according to interview	gambling behavior	30	male	German		Realschule		less than once a week	less than once a week	never	once or twice a week	never	more than twice a week	never	never	never	yes	2 bis 5 Jahre	yes	no	yes	yes	yes	yes	yes	yes	yes	yes	yes	no	yes	yes	yes	yes	no	yes	yes	yes	yes	9	9	yes	yes	true positive	true positive	CFA	yes / confirmed (G="gesichert"=confirmed)	no	F63.0 (G)
gambling disorder according to interview	gambling behavior	30	male	German		Abitur (high school graduation)		once or twice a week	less than once a week	less than once a week	more than twice a week	never	more than twice a week	less than once a week	more than twice a week	never	yes	2 bis 5 Jahre	yes	yes	yes	yes	yes	yes	yes	yes	yes	yes	yes	no	yes	yes	yes	yes	yes	yes	yes	yes	yes	10	9	yes	yes	true positive	true positive	EFA	yes / confirmed (G="gesichert"=confirmed)	no	F63.0 (G)
gambling disorder according to interview	gambling behavior	30	male	German		Abitur (high school graduation)		less than once a week	never	never	more than twice a week	never	never	never	more than twice a week	never	yes	2 bis 5 Jahre	yes	yes	yes	yes	yes	yes	yes	no	yes	yes	yes	no	yes	yes	yes	yes	no	yes	yes	yes	yes	8	8	yes	yes	true positive	true positive	EFA	yes / confirmed (G="gesichert"=confirmed)	no	F63.0 (G)
gambling disorder according to interview	gambling behavior	30	male	999		999		once or twice a week	less than once a week	never	less than once a week	less than once a week	less than once a week	more than twice a week	more than twice a week	less than once a week	yes	2 bis 5 Jahre	no	yes	yes	yes	yes	yes	yes	yes	yes	yes	yes	yes	yes	yes	yes	yes	no	yes	yes	yes	yes	9	9	yes	yes	true positive	true positive	EFA	yes / confirmed (G="gesichert"=confirmed)	no	F63.0 (G)
gambling disorder according to interview	gambling behavior	30	male	German		Realschule		less than once a week	less than once a week	never	more than twice a week	never	never	never	more than twice a week	never	yes	1 bis 2 Jahre	yes	yes	yes	yes	yes	yes	no	no	yes	yes	no	yes	no	yes	no	no	yes	yes	yes	yes	yes	7	6	yes	yes	true positive	true positive	CFA	yes (online gd) / confirmed	yes / confirmed (G="gesichert"=confirmed)	F63.8 (G)
gambling disorder according to interview	gambling behavior	30	male	German		other		never	less than once a week	never	never	never	more than twice a week	never	never	less than once a week	yes	1 bis 2 Jahre	yes	no	yes	yes	no	yes	yes	no	yes	yes	yes	yes	yes	yes	yes	yes	no	yes	yes	yes	yes	8	8	yes	yes	true positive	true positive	EFA	yes / confirmed (G="gesichert"=confirmed)	no	F63.0 (G)
gambling disorder according to interview	gambling behavior	30	male	German		Abitur (high school graduation)		less than once a week	less than once a week	less than once a week	more than twice a week	less than once a week	more than twice a week	less than once a week	less than once a week	never	yes	5 bis 10 Jahre	yes	yes	yes	yes	yes	yes	yes	yes	yes	yes	yes	no	yes	yes	yes	yes	no	yes	yes	yes	yes	9	9	yes	yes	true positive	true positive	CFA	yes / confirmed (G="gesichert"=confirmed)	no	F63.0 (G)
gambling disorder according to interview	gambling behavior	30	male	German		Realschule		never	less than once a week	never	more than twice a week	never	less than once a week	less than once a week	less than once a week	never	yes	mehr als 10 Jahre	no	yes	yes	yes	yes	yes	no	no	yes	yes	no	no	yes	yes	yes	yes	no	yes	yes	yes	yes	7	7	yes	yes	true positive	true positive	CFA	yes / confirmed (G="gesichert"=confirmed)	no	F63.0 (G)
gambling disorder according to interview	gambling behavior	31	male	German	TÜRKEI	Hauptschule		less than once a week	never	less than once a week	more than twice a week	never	more than twice a week	less than once a week	less than once a week	never	yes	5 bis 10 Jahre	yes	yes	yes	yes	yes	yes	yes	no	yes	no	no	no	yes	yes	yes	yes	no	yes	yes	yes	yes	6	6	yes	yes	true positive	true positive	CFA	yes / confirmed (G="gesichert"=confirmed)	no	F63.0 (G)
gambling disorder according to interview	gambling behavior	31	male	German		Hauptschule		999	999	999	999	999	more than twice a week	999	999	999	yes	5 bis 10 Jahre	yes	no	yes	yes	yes	yes	yes	no	yes	yes	no	no	no	yes	yes	yes	no	yes	yes	no	yes	6	6	yes	yes	true positive	true positive	CFA	yes / confirmed (G="gesichert"=confirmed)	no	F63.0 (G)
gambling disorder according to interview	gambling behavior	31	female	German		Hauptschule		never	never	never	never	never	more than twice a week	never	less than once a week	less than once a week	yes	2 bis 5 Jahre	yes	yes	yes	yes	yes	yes	yes	yes	yes	yes	yes	no	yes	yes	yes	yes	no	yes	yes	yes	yes	9	9	yes	yes	true positive	true positive	EFA	yes / confirmed (G="gesichert"=confirmed)	no	F63.0 (G)
gambling disorder according to interview	gambling behavior	31	male	German		Realschule		never	less than once a week	never	once or twice a week	never	more than twice a week	never	less than once a week	never	yes	2 bis 5 Jahre	yes	no	yes	yes	no	yes	yes	yes	yes	yes	no	no	yes	yes	no	yes	no	yes	yes	yes	yes	8	8	yes	yes	true positive	true positive	CFA	yes / confirmed (G="gesichert"=confirmed)	no	F63.0 (G)
gambling disorder according to interview	gambling behavior	31	male	German		Realschule		never	never	never	less than once a week	less than once a week	more than twice a week	less than once a week	less than once a week	less than once a week	yes	2 bis 5 Jahre	no	yes	yes	yes	yes	yes	yes	yes	yes	yes	yes	no	yes	yes	yes	yes	no	yes	yes	yes	yes	9	9	yes	yes	true positive	true positive	CFA	yes / confirmed (G="gesichert"=confirmed)	no	F63.0 (G)
gambling disorder according to interview	gambling behavior	31	male	German		Hauptschule		less than once a week	less than once a week	less than once a week	less than once a week	less than once a week	more than twice a week	less than once a week	less than once a week	less than once a week	yes	5 bis 10 Jahre	yes	yes	yes	yes	yes	yes	yes	yes	yes	yes	yes	yes	yes	yes	yes	yes	yes	yes	yes	yes	yes	10	9	yes	yes	true positive	true positive	EFA	yes / confirmed (G="gesichert"=confirmed)	no	F63.0 (G)
gambling disorder according to interview	gambling behavior	31	male	German		other		never	never	never	never	never	more than twice a week	never	never	never	yes	2 bis 5 Jahre	yes	no	yes	yes	yes	yes	yes	yes	yes	yes	no	no	yes	yes	yes	yes	no	yes	yes	yes	yes	8	8	yes	yes	true positive	true positive	CFA	yes / confirmed (G="gesichert"=confirmed)	no	F63.0 (G)
gambling disorder according to interview	gambling behavior	31	female	German		Hauptschule		never	less than once a week	never	never	never	more than twice a week	never	never	never	yes	1 bis 2 Jahre	yes	yes	yes	yes	yes	yes	yes	yes	yes	yes	yes	no	yes	yes	yes	yes	no	yes	yes	yes	yes	9	9	yes	yes	true positive	true positive	CFA	yes / confirmed (G="gesichert"=confirmed)	no	F63.0 (G)
gambling disorder according to interview	gambling behavior	31	female	German		other		never	never	never	never	never	more than twice a week	never	never	never	yes	2 bis 5 Jahre	999	yes	yes	yes	yes	yes	yes	yes	yes	yes	yes	no	yes	yes	yes	no	no	yes	yes	yes	yes	8	8	yes	yes	true positive	true positive	EFA	yes / confirmed (G="gesichert"=confirmed)	no	F63.0 (G)
gambling disorder according to interview	gambling behavior	31	male	Other	ITALIEN	other		less than once a week	never	never	never	never	more than twice a week	never	never	never	yes	2 bis 5 Jahre	yes	yes	yes	yes	yes	yes	yes	yes	yes	yes	no	no	yes	yes	yes	yes	yes	yes	yes	yes	yes	9	8	yes	yes	true positive	true positive	EFA	yes / confirmed (G="gesichert"=confirmed)	no	F63.0 (G)
gambling disorder according to interview	gambling behavior	31	male	Other	BULGARIEN	Hauptschule		never	never	never	never	never	more than twice a week	more than twice a week	999	never	yes	2 bis 5 Jahre	yes	no	yes	yes	yes	yes	no	yes	yes	yes	yes	yes	yes	yes	yes	yes	no	yes	yes	yes	yes	9	9	yes	yes	true positive	true positive	CFA	yes / confirmed (G="gesichert"=confirmed)	no	F63.0 (G)
gambling disorder according to interview	gambling behavior	31	male	German		other		less than once a week	less than once a week	never	once or twice a week	never	never	never	never	more than twice a week	yes	mehr als 10 Jahre	yes	yes	yes	yes	yes	yes	no	yes	yes	no	no	no	no	yes	yes	yes	no	yes	yes	no	yes	6	6	yes	yes	true positive	true positive	CFA	yes / confirmed (G="gesichert"=confirmed)	yes / confirmed (G="gesichert"=confirmed)	F63.0 (G)
gambling disorder according to interview	gambling behavior	31	male	German		Abitur (high school graduation)		once or twice a week	less than once a week	less than once a week	more than twice a week	less than once a week	more than twice a week	999	999	999	yes	2 bis 5 Jahre	yes	yes	yes	yes	yes	yes	no	no	yes	yes	no	no	yes	yes	yes	yes	no	yes	yes	yes	yes	7	7	yes	yes	true positive	true positive	CFA	yes / confirmed (G="gesichert"=confirmed)	yes / confirmed (G="gesichert"=confirmed)	F63.0 (G)
gambling disorder according to interview	gambling behavior	32	male	German		Realschule		less than once a week	less than once a week	never	never	never	more than twice a week	never	never	never	yes	mehr als 10 Jahre	yes	no	yes	yes	yes	yes	yes	yes	yes	yes	yes	yes	no	yes	yes	yes	no	yes	yes	yes	yes	9	9	yes	yes	true positive	true positive	EFA	yes / confirmed (G="gesichert"=confirmed)	no	F63.0 (G)
gambling disorder according to interview	gambling behavior	32	male	Other	Bulgarien	Hauptschule		less than once a week	never	never	never	never	more than twice a week	never	never	never	yes	5 bis 10 Jahre	yes	no	yes	yes	yes	yes	yes	yes	yes	yes	yes	yes	yes	yes	yes	yes	no	yes	yes	yes	yes	9	9	yes	yes	true positive	true positive	CFA	yes / confirmed (G="gesichert"=confirmed)	no	F63.0 (G)
gambling disorder according to interview	gambling behavior	32	male	German		Abitur (high school graduation)		never	never	never	never	never	once or twice a week	never	never	never	yes	2 bis 5 Jahre	yes	yes	yes	yes	yes	yes	yes	yes	yes	yes	no	no	no	yes	yes	yes	no	yes	yes	no	yes	7	7	yes	yes	true positive	true positive	EFA	yes / confirmed (G="gesichert"=confirmed)	no	F63.0 (G)
gambling disorder according to interview	gambling behavior	32	male	German		Realschule		never	never	never	never	never	more than twice a week	never	never	never	yes	2 bis 5 Jahre	yes	no	yes	yes	yes	yes	yes	yes	yes	yes	yes	yes	yes	yes	yes	yes	yes	yes	yes	yes	yes	10	9	yes	yes	true positive	true positive	EFA	yes / confirmed (G="gesichert"=confirmed)	no	F63.0 (G)
gambling disorder according to interview	gambling behavior	32	male	Other	MAROKKO	Hauptschule		never	never	never	more than twice a week	never	more than twice a week	never	once or twice a week	never	yes	2 bis 5 Jahre	yes	no	yes	yes	yes	yes	yes	yes	yes	yes	yes	yes	yes	yes	yes	yes	yes	yes	yes	yes	yes	10	9	yes	yes	true positive	true positive	EFA	yes / confirmed (G="gesichert"=confirmed)	no	F63.0 (G)
gambling disorder according to interview	gambling behavior	32	male	German		Abitur (high school graduation)		less than once a week	less than once a week	never	never	never	once or twice a week	less than once a week	never	never	yes	2 bis 5 Jahre	no	no	yes	yes	yes	yes	yes	yes	yes	yes	no	no	yes	yes	yes	yes	no	yes	yes	yes	yes	8	8	yes	yes	true positive	true positive	EFA	yes / confirmed (G="gesichert"=confirmed)	no	F63.0 (G)
gambling disorder according to interview	gambling behavior	32	male	German		Hauptschule		less than once a week	less than once a week	never	never	never	more than twice a week	less than once a week	never	never	yes	mehr als 10 Jahre	yes	no	yes	yes	yes	yes	yes	yes	yes	yes	yes	yes	yes	yes	yes	yes	yes	yes	yes	yes	yes	10	9	yes	yes	true positive	true positive	CFA	yes / confirmed (G="gesichert"=confirmed)	no	F63.0 (G)
gambling disorder according to interview	gambling behavior	32	male	Other	MAROKKO	Abitur (high school graduation)		less than once a week	less than once a week	never	less than once a week	never	more than twice a week	never	never	never	yes	2 bis 5 Jahre	yes	no	yes	yes	yes	yes	yes	yes	yes	yes	yes	yes	yes	yes	yes	yes	yes	yes	yes	yes	yes	10	9	yes	yes	true positive	true positive	EFA	yes / confirmed (G="gesichert"=confirmed)	no	F63.0 (G)
gambling disorder according to interview	gambling behavior	32	male	German		Hauptschule		less than once a week	never	less than once a week	once or twice a week	never	more than twice a week	less than once a week	less than once a week	less than once a week	yes	5 bis 10 Jahre	yes	yes	yes	yes	yes	yes	yes	yes	yes	yes	yes	yes	yes	yes	yes	yes	no	yes	yes	yes	yes	9	9	yes	yes	true positive	true positive	CFA	yes / confirmed (G="gesichert"=confirmed)	no	F63.0 (G)
gambling disorder according to interview	gambling behavior	33	male	German		Hauptschule		less than once a week	less than once a week	never	never	never	more than twice a week	less than once a week	never	never	yes	2 bis 5 Jahre	yes	no	yes	yes	yes	yes	yes	yes	yes	yes	yes	yes	yes	yes	yes	yes	yes	yes	yes	yes	yes	10	9	yes	yes	true positive	true positive	CFA	yes / confirmed (G="gesichert"=confirmed)	no	F63.0 (G)
gambling disorder according to interview	gambling behavior	33	male	Other	TÜRKEI	Abitur (high school graduation)		never	never	never	once or twice a week	never	more than twice a week	never	less than once a week	never	yes	2 bis 5 Jahre	yes	no	yes	yes	yes	yes	yes	yes	yes	yes	yes	yes	yes	yes	yes	yes	no	yes	yes	yes	yes	9	9	yes	yes	true positive	true positive	CFA	yes / confirmed (G="gesichert"=confirmed)	no	F63.0 (G)
gambling disorder according to interview	gambling behavior	33	male	999		999		never	never	never	never	never	once or twice a week	never	never	never	yes	2 bis 5 Jahre	no	no	yes	yes	yes	yes	no	no	yes	yes	no	no	yes	yes	yes	yes	no	yes	yes	yes	yes	7	7	yes	yes	true positive	true positive	EFA	yes / confirmed (G="gesichert"=confirmed)	no	F63.0 (G)
gambling disorder according to interview	gambling behavior	33	male	Other	Türkei	Hauptschule		less than once a week	less than once a week	less than once a week	less than once a week	never	more than twice a week	less than once a week	once or twice a week	less than once a week	yes	mehr als 10 Jahre	yes	yes	yes	yes	no	yes	yes	yes	yes	yes	yes	yes	yes	yes	yes	yes	yes	yes	yes	yes	yes	10	9	yes	yes	true positive	true positive	EFA	yes / confirmed (G="gesichert"=confirmed)	no	F63.0 (G)
gambling disorder according to interview	gambling behavior	33	male	German		Realschule		once or twice a week	never	never	once or twice a week	never	less than once a week	less than once a week	less than once a week	never	yes	mehr als 10 Jahre	yes	yes	yes	yes	yes	yes	yes	yes	yes	yes	yes	no	yes	yes	yes	yes	yes	yes	yes	yes	yes	10	9	yes	yes	true positive	true positive	EFA	yes / confirmed (G="gesichert"=confirmed)	no	F63.0 (G)
gambling disorder according to interview	gambling behavior	34	male	Other	Portugal	Realschule		999	999	999	999	999	more than twice a week	999	999	999	yes	2 bis 5 Jahre	yes	no	yes	yes	yes	yes	yes	yes	yes	yes	yes	no	yes	yes	yes	yes	no	yes	yes	yes	yes	9	9	yes	yes	true positive	true positive	EFA	yes / confirmed (G="gesichert"=confirmed)	no	F63.0 (G)
gambling disorder according to interview	gambling behavior	34	female	German		Abitur (high school graduation)		never	never	never	never	never	more than twice a week	never	never	never	yes	2 bis 5 Jahre	no	no	yes	yes	no	yes	yes	no	no	yes	yes	no	yes	yes	yes	yes	no	yes	yes	yes	yes	7	7	yes	yes	true positive	true positive	EFA	yes / confirmed (G="gesichert"=confirmed)	no	F63.0 (G)
gambling disorder according to interview	gambling behavior	34	male	German		Realschule		once or twice a week	never	never	more than twice a week	never	never	never	never	never	yes	2 bis 5 Jahre	no	yes	yes	yes	no	yes	no	no	no	yes	no	no	yes	yes	yes	yes	yes	yes	yes	yes	yes	7	6	yes	yes	true positive	true positive	EFA	yes / confirmed (G="gesichert"=confirmed)	no	F63.0 (G)
gambling disorder according to interview	gambling behavior	34	male	Other	US-Amerikaner	other	High School	once or twice a week	more than twice a week	less than once a week	once or twice a week	once or twice a week	more than twice a week	more than twice a week	less than once a week	never	yes	5 bis 10 Jahre	yes	yes	yes	yes	yes	yes	no	yes	yes	yes	yes	yes	yes	yes	yes	yes	yes	yes	yes	yes	yes	10	9	yes	yes	true positive	true positive	EFA	yes / confirmed (G="gesichert"=confirmed)	no	F63.0 (G)
gambling disorder according to interview	gambling behavior	34	male	German		Realschule		less than once a week	less than once a week	less than once a week	less than once a week	less than once a week	more than twice a week	less than once a week	more than twice a week	less than once a week	yes	2 bis 5 Jahre	yes	yes	yes	yes	yes	yes	yes	yes	yes	yes	yes	yes	yes	yes	yes	yes	yes	yes	yes	yes	yes	10	9	yes	yes	true positive	true positive	EFA	yes / confirmed (G="gesichert"=confirmed)	no	F63.0 (G)
gambling disorder according to interview	gambling behavior	34	male	Other	Tunesien	Abitur (high school graduation)		less than once a week	never	never	never	never	more than twice a week	never	never	never	yes	2 bis 5 Jahre	yes	no	yes	yes	yes	yes	yes	yes	yes	yes	no	yes	no	yes	yes	yes	no	yes	yes	yes	yes	8	8	yes	yes	true positive	true positive	EFA	yes / confirmed (G="gesichert"=confirmed)	no	F63.0 (G)
gambling disorder according to interview	gambling behavior	34	male	German		Abitur (high school graduation)		less than once a week	less than once a week	never	never	never	more than twice a week	never	once or twice a week	less than once a week	yes	2 bis 5 Jahre	yes	no	yes	yes	no	yes	yes	yes	yes	yes	yes	yes	yes	yes	yes	yes	no	yes	yes	yes	yes	9	9	yes	yes	true positive	true positive	EFA	yes / confirmed (G="gesichert"=confirmed)	no	F63.0 (G)
gambling disorder according to interview	gambling behavior	34	male	Other	Türkei	Hauptschule		less than once a week	never	never	less than once a week	never	more than twice a week	less than once a week	never	never	yes	mehr als 10 Jahre	yes	no	yes	yes	yes	yes	no	yes	yes	no	no	yes	yes	yes	yes	yes	no	yes	yes	yes	yes	7	7	yes	yes	true positive	true positive	CFA	yes / confirmed (G="gesichert"=confirmed)	no	F63.0 (G)
gambling disorder according to interview	gambling behavior	34	male	Other	Iran	other		less than once a week	less than once a week	never	once or twice a week	less than once a week	more than twice a week	more than twice a week	more than twice a week	less than once a week	yes	5 bis 10 Jahre	yes	yes	yes	yes	yes	yes	yes	yes	yes	yes	yes	yes	yes	yes	yes	yes	yes	yes	yes	yes	yes	10	9	yes	yes	true positive	true positive	CFA	yes / confirmed (G="gesichert"=confirmed)	no	F63.0 (G)
gambling disorder according to interview	gambling behavior	34	male	German		Abitur (high school graduation)		never	never	never	less than once a week	never	once or twice a week	less than once a week	more than twice a week	never	yes	2 bis 5 Jahre	no	yes	yes	yes	yes	yes	yes	yes	yes	yes	yes	yes	yes	yes	yes	yes	yes	yes	yes	yes	yes	10	9	yes	yes	true positive	true positive	CFA	yes / confirmed (G="gesichert"=confirmed)	yes / confirmed (G="gesichert"=confirmed)	F63.8 (G)
no gambling disorder according to interview	gambling behavior	34	male	German		Realschule		less than once a week	less than once a week	never	never	never	less than once a week	less than once a week	once or twice a week	never	yes	2 bis 5 Jahre	no	no	yes	yes	no	no	no	no	no	yes	no	no	no	yes	no	no	yes	yes	no	no	yes	4	3	no	no	true negative	true negative	EFA	no	no	F63.0 (A)
gambling disorder according to interview	gambling behavior	35	male	Other	KOSOVO	Realschule		less than once a week	less than once a week	999	more than twice a week	999	more than twice a week	never	never	less than once a week	yes	mehr als 10 Jahre	yes	yes	yes	yes	yes	yes	yes	yes	yes	yes	no	yes	yes	yes	yes	yes	no	yes	yes	yes	yes	8	8	yes	yes	true positive	true positive	CFA	yes / confirmed (G="gesichert"=confirmed)	no	F63.0 (G)
gambling disorder according to interview	gambling behavior	35	male	German		Hauptschule		less than once a week	never	less than once a week	never	never	more than twice a week	never	never	never	yes	1 bis 2 Jahre	yes	no	yes	yes	yes	yes	yes	yes	yes	yes	yes	no	yes	yes	yes	yes	no	yes	yes	yes	yes	9	9	yes	yes	true positive	true positive	EFA	yes / confirmed (G="gesichert"=confirmed)	no	F63.0 (G)
gambling disorder according to interview	gambling behavior	35	male	Other	Italien	Hauptschule	IHK LU-TH Essen	less than once a week	less than once a week	never	never	never	more than twice a week	never	less than once a week	never	yes	mehr als 10 Jahre	yes	yes	yes	yes	yes	yes	yes	yes	yes	yes	yes	yes	yes	yes	yes	yes	yes	yes	yes	yes	yes	10	9	yes	yes	true positive	true positive	CFA	yes / confirmed (G="gesichert"=confirmed)	no	F63.0 (G)
gambling disorder according to interview	gambling behavior	35	male	German		Hauptschule		less than once a week	less than once a week	never	once or twice a week	never	less than once a week	less than once a week	less than once a week	once or twice a week	yes	5 bis 10 Jahre	no	yes	yes	yes	yes	yes	yes	yes	yes	yes	yes	no	yes	no	yes	yes	no	yes	yes	yes	yes	9	9	yes	yes	true positive	true positive	CFA	yes (online gd) / confirmed	yes / confirmed (G="gesichert"=confirmed)	F63.8 (G)
gambling disorder according to interview	gambling behavior	36	female	Other	Niederlande	Abitur (high school graduation)		more than twice a week	once or twice a week	less than once a week	less than once a week	never	never	never	more than twice a week	less than once a week	yes	5 bis 10 Jahre	yes	yes	yes	yes	yes	yes	yes	no	yes	yes	yes	no	no	yes	yes	yes	no	yes	yes	no	yes	7	7	yes	yes	true positive	true positive	EFA	yes / confirmed (G="gesichert"=confirmed)	no	F63.0 (G)
gambling disorder according to interview	gambling behavior	36	female	Other	THAILAND	Hauptschule		once or twice a week	less than once a week	never	never	never	more than twice a week	more than twice a week	once or twice a week	999	yes	2 bis 5 Jahre	yes	no	yes	yes	yes	no	yes	yes	no	yes	yes	no	yes	yes	yes	yes	no	yes	yes	yes	yes	8	8	yes	yes	true positive	true positive	CFA	yes / confirmed (G="gesichert"=confirmed)	no	F63.0 (G)
gambling disorder according to interview	gambling behavior	36	male	German		Realschule		never	never	less than once a week	never	never	never	never	never	more than twice a week	yes	2 bis 5 Jahre	yes	yes	yes	yes	no	yes	no	no	yes	yes	no	no	yes	yes	yes	yes	no	yes	yes	yes	yes	7	7	yes	yes	true positive	true positive	CFA	yes / confirmed (G="gesichert"=confirmed)	no	F63.0 (G)
gambling disorder according to interview	gambling behavior	36	male	German		Abitur (high school graduation)		less than once a week	never	never	less than once a week	never	never	never	more than twice a week	never	yes	1 bis 2 Jahre	yes	yes	yes	yes	yes	yes	yes	yes	yes	yes	no	yes	yes	yes	yes	yes	no	yes	yes	yes	yes	8	8	yes	yes	true positive	true positive	EFA	yes (online gd) / confirmed	yes / confirmed (G="gesichert"=confirmed)	F63.8 (G)
gambling disorder according to interview	gambling behavior	37	male	German		Realschule		less than once a week	never	never	never	never	more than twice a week	never	never	never	yes	mehr als 10 Jahre	yes	no	yes	yes	no	yes	yes	no	no	no	yes	no	yes	yes	no	no	no	yes	yes	yes	yes	5	5	yes	yes	true positive	true positive	EFA	yes / confirmed (G="gesichert"=confirmed)	no	F63.0 (G)
gambling disorder according to interview	gambling behavior	37	male	German		Hauptschule		once or twice a week	less than once a week	less than once a week	once or twice a week	never	more than twice a week	never	less than once a week	less than once a week	yes	mehr als 10 Jahre	yes	yes	yes	yes	yes	yes	yes	yes	yes	yes	yes	no	yes	yes	yes	no	no	yes	yes	yes	yes	8	8	yes	yes	true positive	true positive	CFA	yes / confirmed (G="gesichert"=confirmed)	no	F63.0 (G)
gambling disorder according to interview	gambling behavior	37	male	German		Hauptschule		once or twice a week	once or twice a week	once or twice a week	never	never	once or twice a week	never	never	never	yes	2 bis 5 Jahre	yes	yes	yes	yes	yes	yes	yes	no	yes	yes	yes	yes	yes	no	yes	yes	yes	yes	yes	yes	yes	9	8	yes	yes	true positive	true positive	EFA	yes / confirmed (G="gesichert"=confirmed)	no	F63.0 (G)
gambling disorder according to interview	gambling behavior	37	female	Other	RUMÄNIEN	Abitur (high school graduation)		never	never	never	never	never	more than twice a week	never	never	never	yes	2 bis 5 Jahre	yes	no	yes	yes	yes	yes	yes	yes	yes	yes	yes	no	no	yes	yes	yes	no	yes	yes	no	yes	8	8	yes	yes	true positive	true positive	EFA	yes / confirmed (G="gesichert"=confirmed)	no	F63.0 (G)
gambling disorder according to interview	gambling behavior	38	male	Other	Serbien	Realschule		less than once a week	less than once a week	999	more than twice a week	never	less than once a week	never	once or twice a week	less than once a week	yes	mehr als 10 Jahre	yes	yes	yes	yes	yes	yes	yes	yes	yes	yes	yes	yes	yes	yes	yes	yes	no	yes	yes	yes	yes	9	9	yes	yes	true positive	true positive	EFA	yes / confirmed (G="gesichert"=confirmed)	no	F63.0 (G)
gambling disorder according to interview	gambling behavior	38	male	999		999		less than once a week	never	never	never	never	more than twice a week	never	never	never	yes	2 bis 5 Jahre	yes	no	yes	yes	yes	yes	yes	yes	no	yes	no	yes	yes	yes	yes	yes	no	yes	yes	yes	yes	7	7	yes	yes	true positive	true positive	CFA	yes / confirmed (G="gesichert"=confirmed)	no	F63.0 (G)
gambling disorder according to interview	gambling behavior	38	male	German		Hauptschule		never	less than once a week	never	once or twice a week	never	more than twice a week	never	more than twice a week	never	no	2 bis 5 Jahre	yes	yes	yes	no	yes	yes	yes	yes	no	yes	yes	no	yes	yes	no	no	no	yes	yes	yes	yes	7	7	yes	yes	true positive	true positive	EFA	yes / confirmed (G="gesichert"=confirmed)	no	F63.0 (G)
gambling disorder according to interview	gambling behavior	38	male	German		Hauptschule		once or twice a week	less than once a week	never	never	never	once or twice a week	never	never	never	yes	1 bis 2 Jahre	yes	yes	yes	yes	yes	yes	yes	no	yes	yes	yes	no	yes	no	yes	no	no	yes	yes	yes	yes	7	7	yes	yes	true positive	true positive	EFA	yes / confirmed (G="gesichert"=confirmed)	no	F63.0 (G)
gambling disorder according to interview	gambling behavior	38	male	German		Hauptschule		once or twice a week	never	never	never	never	more than twice a week	never	less than once a week	less than once a week	yes	1 bis 2 Jahre	yes	no	yes	yes	yes	yes	no	yes	yes	yes	yes	no	yes	yes	yes	yes	yes	yes	yes	yes	yes	10	9	yes	yes	true positive	true positive	CFA	yes / confirmed (G="gesichert"=confirmed)	no	F63.0 (G)
gambling disorder according to interview	gambling behavior	38	male	Other	Türkei	Hauptschule		more than twice a week	never	never	more than twice a week	never	never	never	never	never	yes	5 bis 10 Jahre	yes	no	yes	yes	yes	yes	yes	yes	yes	yes	yes	yes	yes	yes	yes	yes	yes	yes	yes	yes	yes	10	9	yes	yes	true positive	true positive	CFA	yes / confirmed (G="gesichert"=confirmed)	no	F63.0 (G)
gambling disorder according to interview	gambling behavior	38	male	German		Abitur (high school graduation)		less than once a week	never	never	more than twice a week	never	less than once a week	never	never	never	yes	2 bis 5 Jahre	yes	yes	yes	yes	no	yes	no	yes	yes	yes	yes	no	yes	yes	yes	yes	no	yes	yes	yes	yes	9	9	yes	yes	true positive	true positive	EFA	yes / confirmed (G="gesichert"=confirmed)	no	F63.0 (G)
gambling disorder according to interview	gambling behavior	38	male	German		Realschule		less than once a week	less than once a week	never	less than once a week	never	never	less than once a week	more than twice a week	never	yes	1 bis 2 Jahre	no	yes	yes	yes	no	yes	yes	yes	yes	yes	no	yes	yes	yes	yes	yes	no	yes	yes	yes	yes	8	8	yes	yes	true positive	true positive	CFA	yes (online gd) / confirmed	yes / confirmed (G="gesichert"=confirmed)	F63.8 (G)
gambling disorder according to interview	gambling behavior	39	female	German		Abitur (high school graduation)		never	never	never	never	never	never	more than twice a week	less than once a week	never	yes	mehr als 10 Jahre	yes	yes	yes	yes	yes	yes	no	yes	yes	yes	no	no	yes	yes	yes	yes	no	yes	yes	yes	yes	8	8	yes	yes	true positive	true positive	EFA	yes / confirmed (G="gesichert"=confirmed)	no	F63.0 (G)
gambling disorder according to interview	gambling behavior	39	male	German		Abitur (high school graduation)		never	never	never	never	never	more than twice a week	less than once a week	never	never	yes	mehr als 10 Jahre	yes	no	yes	yes	yes	yes	yes	yes	yes	yes	yes	no	no	yes	yes	yes	no	yes	yes	no	yes	8	8	yes	yes	true positive	true positive	CFA	yes / confirmed (G="gesichert"=confirmed)	no	F63.0 (G)
gambling disorder according to interview	gambling behavior	39	male	German		Realschule		never	never	never	never	never	more than twice a week	never	never	never	yes	5 bis 10 Jahre	yes	no	yes	yes	yes	yes	yes	yes	no	yes	no	yes	yes	yes	yes	yes	no	yes	yes	yes	yes	7	7	yes	yes	true positive	true positive	EFA	yes / confirmed (G="gesichert"=confirmed)	no	F63.0 (G)
gambling disorder according to interview	gambling behavior	39	male	German		Hauptschule		never	never	never	never	never	more than twice a week	never	never	never	yes	2 bis 5 Jahre	yes	no	yes	yes	yes	yes	yes	no	no	yes	yes	no	yes	yes	yes	yes	no	yes	yes	yes	yes	7	7	yes	yes	true positive	true positive	EFA	yes / confirmed (G="gesichert"=confirmed)	no	F63.0 (G)
gambling disorder according to interview	gambling behavior	39	male	Other	TÜRKEI	Hauptschule		less than once a week	never	never	less than once a week	never	more than twice a week	never	never	never	yes	2 bis 5 Jahre	yes	no	yes	yes	yes	yes	yes	yes	yes	yes	yes	no	yes	yes	yes	yes	no	yes	yes	yes	yes	9	9	yes	yes	true positive	true positive	EFA	yes / confirmed (G="gesichert"=confirmed)	no	F63.0 (G)
gambling disorder according to interview	gambling behavior	39	male	German		Abitur (high school graduation)		less than once a week	less than once a week	less than once a week	once or twice a week	less than once a week	more than twice a week	more than twice a week	more than twice a week	less than once a week	yes	2 bis 5 Jahre	yes	yes	yes	yes	yes	yes	yes	yes	yes	yes	yes	no	no	yes	yes	yes	yes	yes	yes	no	yes	9	8	yes	yes	true positive	true positive	CFA	yes / confirmed (G="gesichert"=confirmed)	no	F63.0 (G)
gambling disorder according to interview	gambling behavior	39	male	Other		Hauptschule		less than once a week	never	never	never	never	more than twice a week	never	never	never	yes	1 bis 2 Jahre	yes	no	yes	yes	yes	yes	yes	yes	yes	yes	yes	no	yes	yes	no	yes	no	yes	yes	yes	yes	9	9	yes	yes	true positive	true positive	CFA	yes / confirmed (G="gesichert"=confirmed)	no	F63.0 (G)
gambling disorder according to interview	gambling behavior	39	male	German		Hauptschule		less than once a week	less than once a week	never	never	never	more than twice a week	999	once or twice a week	never	yes	2 bis 5 Jahre	no	yes	yes	yes	yes	yes	yes	no	no	yes	yes	no	yes	yes	no	no	no	yes	yes	yes	yes	6	6	yes	yes	true positive	true positive	CFA	yes / confirmed (G="gesichert"=confirmed)	no	F63.0 (G)
gambling disorder according to interview	gambling behavior	39	male	999		999		never	never	never	never	never	more than twice a week	never	never	never	yes	5 bis 10 Jahre	yes	no	yes	yes	yes	yes	yes	yes	yes	yes	yes	no	yes	yes	yes	yes	no	yes	yes	yes	yes	9	9	yes	yes	true positive	true positive	EFA	yes / confirmed (G="gesichert"=confirmed)	no	F63.0 (G)
gambling disorder according to interview	gambling behavior	40	male	German		Abitur (high school graduation)		less than once a week	less than once a week	999	less than once a week	999	more than twice a week	never	never	never	yes	mehr als 10 Jahre	yes	no	yes	yes	yes	yes	yes	yes	yes	yes	yes	yes	yes	yes	yes	yes	no	yes	yes	yes	yes	9	9	yes	yes	true positive	true positive	CFA	yes / confirmed (G="gesichert"=confirmed)	no	F63.0 (G)
gambling disorder according to interview	gambling behavior	40	female	German		Realschule		less than once a week	less than once a week	never	never	never	more than twice a week	more than twice a week	once or twice a week	never	yes	mehr als 10 Jahre	no	no	yes	yes	yes	yes	yes	yes	yes	yes	yes	yes	yes	yes	yes	yes	yes	yes	yes	yes	yes	10	9	yes	yes	true positive	true positive	EFA	yes / confirmed (G="gesichert"=confirmed)	no	F63.0 (G)
gambling disorder according to interview	gambling behavior	40	male	German		Abitur (high school graduation)		999	once or twice a week	once or twice a week	more than twice a week	never	less than once a week	less than once a week	once or twice a week	less than once a week	yes	5 bis 10 Jahre	yes	yes	yes	yes	yes	yes	yes	yes	yes	yes	yes	yes	yes	yes	yes	yes	yes	yes	yes	yes	yes	10	9	yes	yes	true positive	true positive	EFA	yes / confirmed (G="gesichert"=confirmed)	no	F63.0 (G)
gambling disorder according to interview	gambling behavior	40	male	999		999		less than once a week	never	never	never	never	more than twice a week	never	never	less than once a week	yes	mehr als 10 Jahre	yes	no	yes	yes	no	yes	yes	yes	yes	yes	yes	no	no	yes	yes	yes	no	yes	yes	no	yes	8	8	yes	yes	true positive	true positive	EFA	yes / confirmed (G="gesichert"=confirmed)	no	F63.0 (G)
gambling disorder according to interview	gambling behavior	40	female	German		Hauptschule		less than once a week	less than once a week	less than once a week	never	never	more than twice a week	never	more than twice a week	more than twice a week	yes	2 bis 5 Jahre	yes	yes	yes	yes	yes	yes	yes	yes	yes	yes	yes	no	yes	yes	yes	yes	no	yes	yes	yes	yes	9	9	yes	yes	true positive	true positive	CFA	yes / confirmed (G="gesichert"=confirmed)	no	F63.0 (G)
gambling disorder according to interview	gambling behavior	40	male	German		Hauptschule		less than once a week	less than once a week	less than once a week	less than once a week	never	more than twice a week	less than once a week	less than once a week	never	yes	2 bis 5 Jahre	yes	no	yes	yes	yes	yes	yes	yes	yes	yes	yes	no	no	yes	yes	yes	no	yes	yes	no	yes	8	8	yes	yes	true positive	true positive	EFA	yes / confirmed (G="gesichert"=confirmed)	no	F63.0 (G)
gambling disorder according to interview	gambling behavior	41	male	German		Hauptschule		less than once a week	never	less than once a week	never	never	more than twice a week	never	never	never	yes	mehr als 10 Jahre	yes	no	yes	yes	yes	yes	yes	yes	yes	yes	yes	yes	yes	yes	yes	yes	yes	yes	yes	yes	yes	10	9	yes	yes	true positive	true positive	EFA	yes / confirmed (G="gesichert"=confirmed)	no	F63.0 (G)
gambling disorder according to interview	gambling behavior	41	male	German		Hauptschule		more than twice a week	more than twice a week	never	more than twice a week	more than twice a week	more than twice a week	more than twice a week	more than twice a week	more than twice a week	yes	mehr als 10 Jahre	yes	yes	yes	yes	no	yes	yes	yes	yes	yes	no	yes	yes	yes	yes	yes	no	yes	yes	yes	yes	8	8	yes	yes	true positive	true positive	CFA	yes / confirmed (G="gesichert"=confirmed)	no	F63.0 (G)
gambling disorder according to interview	gambling behavior	41	male	Other	HR	Abitur (high school graduation)		once or twice a week	never	never	never	never	more than twice a week	never	never	never	yes	5 bis 10 Jahre	yes	no	yes	yes	yes	yes	yes	no	yes	yes	no	yes	yes	yes	yes	yes	no	yes	yes	yes	yes	7	7	yes	yes	true positive	true positive	CFA	yes / confirmed (G="gesichert"=confirmed)	no	F63.0 (G)
gambling disorder according to interview	gambling behavior	41	male	German		Hauptschule		less than once a week	less than once a week	never	never	never	more than twice a week	never	never	never	yes	2 bis 5 Jahre	yes	no	yes	yes	yes	yes	yes	yes	yes	yes	yes	yes	yes	yes	yes	no	no	yes	yes	yes	yes	8	8	yes	yes	true positive	true positive	EFA	yes / confirmed (G="gesichert"=confirmed)	no	F63.0 (G)
gambling disorder according to interview	gambling behavior	41	male	Other	Syrien	Realschule		never	never	never	never	never	more than twice a week	more than twice a week	never	never	yes	mehr als 10 Jahre	yes	no	yes	yes	yes	yes	no	yes	yes	yes	yes	yes	yes	yes	yes	yes	yes	yes	yes	yes	yes	10	9	yes	yes	true positive	true positive	CFA	yes / confirmed (G="gesichert"=confirmed)	no	F63.0 (G)
gambling disorder according to interview	gambling behavior	41	male	German		Realschule		less than once a week	never	never	never	never	more than twice a week	never	never	never	yes	mehr als 10 Jahre	yes	no	yes	yes	no	yes	yes	yes	no	yes	yes	no	yes	yes	yes	yes	no	yes	yes	yes	yes	8	8	yes	yes	true positive	true positive	CFA	yes / confirmed (G="gesichert"=confirmed)	no	F63.0 (G)
gambling disorder according to interview	gambling behavior	42	male	Other	Türkei	Hauptschule	Berufsbildende Schul	once or twice a week	less than once a week	999	999	999	more than twice a week	more than twice a week	more than twice a week	never	yes	mehr als 10 Jahre	yes	no	yes	yes	yes	yes	yes	yes	yes	yes	no	yes	yes	yes	yes	yes	no	yes	yes	yes	yes	8	8	yes	yes	true positive	true positive	EFA	yes / confirmed (G="gesichert"=confirmed)	no	F63.0 (G)
gambling disorder according to interview	gambling behavior	42	male	German		Abitur (high school graduation)		less than once a week	less than once a week	never	more than twice a week	never	more than twice a week	never	less than once a week	less than once a week	yes	2 bis 5 Jahre	yes	yes	yes	no	no	yes	yes	no	yes	yes	yes	no	yes	yes	yes	yes	no	no	yes	yes	yes	7	7	yes	yes	true positive	true positive	EFA	yes / confirmed (G="gesichert"=confirmed)	no	F63.0 (G)
gambling disorder according to interview	gambling behavior	43	male	German		Abitur (high school graduation)		less than once a week	less than once a week	never	never	never	once or twice a week	never	never	never	yes	mehr als 10 Jahre	yes	yes	yes	yes	no	yes	yes	yes	yes	yes	yes	yes	yes	yes	yes	yes	yes	yes	yes	yes	yes	10	9	yes	yes	true positive	true positive	CFA	yes / confirmed (G="gesichert"=confirmed)	no	F63.0 (G)
gambling disorder according to interview	gambling behavior	43	female	German		Realschule		999	more than twice a week	999	more than twice a week	999	more than twice a week	more than twice a week	999	999	yes	2 bis 5 Jahre	yes	no	yes	yes	yes	yes	yes	yes	yes	yes	yes	no	yes	yes	yes	yes	no	yes	yes	yes	yes	9	9	yes	yes	true positive	true positive	EFA	yes / confirmed (G="gesichert"=confirmed)	no	F63.0 (G)
gambling disorder according to interview	gambling behavior	43	male	German		Realschule		less than once a week	never	less than once a week	once or twice a week	never	once or twice a week	less than once a week	more than twice a week	never	yes	2 bis 5 Jahre	yes	yes	yes	yes	yes	yes	yes	yes	yes	yes	yes	no	no	yes	yes	yes	no	yes	yes	no	yes	8	8	yes	yes	true positive	true positive	CFA	yes (online gd) / confirmed	yes / confirmed (G="gesichert"=confirmed)	F63.8 (G)
gambling disorder according to interview	gambling behavior	43	male	German		Hauptschule		less than once a week	never	never	less than once a week	never	more than twice a week	never	never	never	yes	1 bis 2 Jahre	yes	no	yes	yes	no	yes	yes	yes	yes	yes	yes	no	yes	yes	yes	yes	no	yes	yes	yes	yes	9	9	yes	yes	true positive	true positive	CFA	yes / confirmed (G="gesichert"=confirmed)	no	F63.0 (G)
gambling disorder according to interview	gambling behavior	43	female	German		Hauptschule		less than once a week	less than once a week	less than once a week	never	never	more than twice a week	never	never	never	yes	1 bis 2 Jahre	yes	no	yes	yes	yes	yes	yes	no	no	yes	yes	no	no	yes	no	no	no	yes	yes	no	yes	5	5	yes	yes	true positive	true positive	EFA	yes / confirmed (G="gesichert"=confirmed)	no	F63.0 (G)
gambling disorder according to interview	gambling behavior	43	male	German		Realschule		never	less than once a week	never	never	never	more than twice a week	never	never	never	yes	mehr als 10 Jahre	yes	yes	yes	yes	yes	yes	yes	yes	yes	yes	yes	no	yes	yes	yes	yes	no	yes	yes	yes	yes	9	9	yes	yes	true positive	true positive	CFA	yes / confirmed (G="gesichert"=confirmed)	no	F63.0 (G)
gambling disorder according to interview	gambling behavior	44	male	German		Hauptschule		more than twice a week	less than once a week	never	never	never	more than twice a week	more than twice a week	once or twice a week	never	yes	mehr als 10 Jahre	yes	no	yes	yes	yes	yes	yes	yes	yes	yes	yes	yes	yes	yes	yes	yes	yes	yes	yes	yes	yes	10	9	yes	yes	true positive	true positive	CFA	yes / confirmed (G="gesichert"=confirmed)	no	F63.0 (G)
gambling disorder according to interview	gambling behavior	44	female	999		999		999	once or twice a week	999	999	999	999	999	999	999	yes	2 bis 5 Jahre	yes	no	yes	no	yes	yes	yes	yes	no	yes	yes	no	no	yes	yes	no	no	yes	yes	no	yes	6	6	yes	yes	true positive	true positive	CFA	yes / confirmed (G="gesichert"=confirmed)	no	F63.0 (G)
gambling disorder according to interview	gambling behavior	44	female	German		999		999	999	999	999	999	more than twice a week	999	999	more than twice a week	yes	2 bis 5 Jahre	yes	yes	yes	yes	yes	yes	yes	yes	yes	yes	yes	yes	yes	yes	yes	yes	yes	yes	yes	yes	yes	10	9	yes	yes	true positive	true positive	EFA	yes / confirmed (G="gesichert"=confirmed)	no	F63.0 (G)
gambling disorder according to interview	gambling behavior	44	female	German		Realschule		less than once a week	never	never	never	never	more than twice a week	never	never	never	yes	2 bis 5 Jahre	yes	no	yes	yes	yes	yes	yes	yes	no	yes	yes	no	no	yes	no	yes	no	yes	yes	no	yes	7	7	yes	yes	true positive	true positive	CFA	yes / confirmed (G="gesichert"=confirmed)	no	F63.0 (G)
gambling disorder according to interview	gambling behavior	44	male	999		999		less than once a week	less than once a week	less than once a week	less than once a week	never	more than twice a week	less than once a week	less than once a week	never	yes	2 bis 5 Jahre	yes	no	yes	yes	yes	yes	yes	yes	yes	yes	yes	yes	yes	yes	yes	yes	yes	yes	yes	yes	yes	10	9	yes	yes	true positive	true positive	CFA	yes / confirmed (G="gesichert"=confirmed)	no	F63.0 (G)
gambling disorder according to interview	gambling behavior	44	male	Other	Iraker	no graduation		once or twice a week	never	never	once or twice a week	never	more than twice a week	more than twice a week	never	never	yes	mehr als 10 Jahre	no	no	yes	yes	yes	yes	yes	yes	yes	yes	yes	yes	yes	yes	yes	yes	yes	yes	yes	yes	yes	10	9	yes	yes	true positive	true positive	CFA	yes / confirmed (G="gesichert"=confirmed)	no	F63.0 (G)
gambling disorder according to interview	gambling behavior	45	female	999		999		less than once a week	less than once a week	never	never	never	once or twice a week	never	never	never	no	888	yes	no	yes	yes	yes	yes	yes	yes	yes	yes	no	no	yes	yes	yes	yes	no	yes	yes	yes	yes	8	8	yes	yes	true positive	true positive	CFA	yes / confirmed (G="gesichert"=confirmed)	no	F63.0 (G)
gambling disorder according to interview	gambling behavior	45	male	German		Hauptschule		once or twice a week	less than once a week	never	never	never	more than twice a week	less than once a week	never	never	yes	mehr als 10 Jahre	yes	no	yes	yes	yes	yes	yes	yes	yes	yes	yes	yes	yes	yes	yes	yes	yes	yes	yes	yes	yes	10	9	yes	yes	true positive	true positive	EFA	yes / confirmed (G="gesichert"=confirmed)	no	F63.0 (G)
gambling disorder according to interview	gambling behavior	45	male	German		Hauptschule		never	never	never	more than twice a week	never	more than twice a week	never	never	never	yes	5 bis 10 Jahre	no	yes	yes	yes	yes	yes	yes	yes	yes	yes	yes	yes	yes	yes	yes	yes	yes	yes	yes	yes	yes	10	9	yes	yes	true positive	true positive	EFA	yes / confirmed (G="gesichert"=confirmed)	no	F63.0 (G)
gambling disorder according to interview	gambling behavior	46	male	Other	Türkei	Realschule		more than twice a week	never	never	more than twice a week	never	more than twice a week	never	more than twice a week	never	yes	mehr als 10 Jahre	yes	no	yes	yes	yes	yes	yes	yes	no	yes	yes	no	yes	yes	yes	yes	no	yes	yes	yes	yes	8	8	yes	yes	true positive	true positive	EFA	yes / confirmed (G="gesichert"=confirmed)	no	F63.0 (G)
gambling disorder according to interview	gambling behavior	46	male	German		Hauptschule		once or twice a week	never	less than once a week	never	never	more than twice a week	never	never	never	yes	5 bis 10 Jahre	yes	no	yes	yes	yes	yes	yes	yes	yes	yes	yes	no	yes	yes	yes	yes	no	yes	yes	yes	yes	9	9	yes	yes	true positive	true positive	EFA	yes / confirmed (G="gesichert"=confirmed)	no	F63.0 (G)
gambling disorder according to interview	gambling behavior	46	male	German		Realschule		once or twice a week	never	never	never	never	more than twice a week	never	never	never	yes	2 bis 5 Jahre	yes	no	yes	yes	yes	yes	yes	yes	yes	yes	yes	no	yes	yes	yes	yes	no	yes	yes	yes	yes	9	9	yes	yes	true positive	true positive	CFA	yes / confirmed (G="gesichert"=confirmed)	no	F63.0 (G)
gambling disorder according to interview	gambling behavior	46	male	German		Hauptschule		never	never	never	never	never	more than twice a week	never	never	never	yes	2 bis 5 Jahre	yes	no	yes	yes	yes	yes	yes	yes	yes	yes	no	no	yes	yes	yes	yes	no	yes	yes	yes	yes	8	8	yes	yes	true positive	true positive	CFA	yes / confirmed (G="gesichert"=confirmed)	no	F63.0 (G)
gambling disorder according to interview	gambling behavior	46	female	Other	Litauen	Hauptschule		never	never	never	never	never	more than twice a week	never	never	never	yes	1 bis 2 Jahre	yes	no	yes	yes	yes	yes	yes	yes	yes	yes	yes	no	yes	yes	no	yes	yes	yes	yes	yes	yes	10	9	yes	yes	true positive	true positive	CFA	yes / confirmed (G="gesichert"=confirmed)	no	F63.0 (G)
gambling disorder according to interview	gambling behavior	46	male	999		999		less than once a week	less than once a week	never	once or twice a week	never	more than twice a week	less than once a week	never	never	yes	mehr als 10 Jahre	yes	yes	yes	yes	yes	yes	yes	yes	yes	yes	yes	no	yes	yes	yes	yes	no	yes	yes	yes	yes	9	9	yes	yes	true positive	true positive	CFA	yes / confirmed (G="gesichert"=confirmed)	no	F63.0 (G)
gambling disorder according to interview	gambling behavior	47	male	Other	Türkei	other	MittlereReife Türkei	once or twice a week	never	never	less than once a week	never	once or twice a week	never	never	never	yes	2 bis 5 Jahre	yes	no	yes	yes	yes	yes	yes	yes	yes	yes	yes	no	yes	yes	yes	yes	yes	yes	yes	yes	yes	10	9	yes	yes	true positive	true positive	EFA	yes / confirmed (G="gesichert"=confirmed)	no	F63.0 (G)
gambling disorder according to interview	gambling behavior	47	male	German		Abitur (high school graduation)		less than once a week	never	never	never	never	more than twice a week	more than twice a week	less than once a week	never	yes	mehr als 10 Jahre	yes	no	yes	yes	yes	yes	yes	no	yes	yes	yes	no	yes	yes	yes	yes	no	yes	yes	yes	yes	8	8	yes	yes	true positive	true positive	CFA	yes / confirmed (G="gesichert"=confirmed)	no	F63.0 (G)
gambling disorder according to interview	gambling behavior	48	male	German		Abitur (high school graduation)		less than once a week	less than once a week	never	never	never	less than once a week	never	never	never	yes	mehr als 10 Jahre	yes	no	yes	yes	yes	yes	yes	yes	no	no	yes	no	yes	yes	yes	yes	no	yes	yes	yes	yes	7	7	yes	yes	true positive	true positive	EFA	yes / confirmed (G="gesichert"=confirmed)	no	F63.0 (G)
gambling disorder according to interview	gambling behavior	48	male	German		Hauptschule		less than once a week	less than once a week	never	less than once a week	never	less than once a week	less than once a week	never	never	yes	mehr als 10 Jahre	yes	no	yes	yes	yes	yes	yes	no	no	yes	no	no	yes	yes	yes	no	no	yes	yes	yes	yes	5	5	yes	yes	true positive	true positive	EFA	yes / confirmed (G="gesichert"=confirmed)	no	F63.0 (G)
gambling disorder according to interview	gambling behavior	48	male	German		Hauptschule		once or twice a week	less than once a week	less than once a week	less than once a week	less than once a week	more than twice a week	less than once a week	once or twice a week	less than once a week	yes	5 bis 10 Jahre	yes	no	yes	yes	yes	yes	yes	yes	yes	yes	yes	yes	yes	yes	yes	yes	yes	yes	yes	yes	yes	10	9	yes	yes	true positive	true positive	EFA	yes / confirmed (G="gesichert"=confirmed)	no	F63.0 (G)
gambling disorder according to interview	gambling behavior	48	female	German		Hauptschule		once or twice a week	once or twice a week	999	999	999	more than twice a week	never	never	never	yes	2 bis 5 Jahre	yes	yes	yes	yes	yes	yes	yes	yes	no	yes	yes	no	yes	yes	yes	no	no	yes	yes	yes	yes	7	7	yes	yes	true positive	true positive	EFA	yes / confirmed (G="gesichert"=confirmed)	no	F63.0 (G)
gambling disorder according to interview	gambling behavior	48	male	Other	Türkei	Hauptschule		more than twice a week	more than twice a week	more than twice a week	999	999	more than twice a week	more than twice a week	999	999	yes	5 bis 10 Jahre	no	no	yes	yes	yes	yes	no	yes	yes	yes	yes	yes	yes	yes	yes	yes	yes	yes	yes	yes	yes	10	9	yes	yes	true positive	true positive	EFA	yes / confirmed (G="gesichert"=confirmed)	no	F63.0 (G)
gambling disorder according to interview	gambling behavior	48	male	German		Hauptschule		less than once a week	less than once a week	never	never	never	more than twice a week	never	never	never	yes	mehr als 10 Jahre	yes	no	yes	yes	yes	yes	yes	yes	yes	yes	yes	yes	yes	yes	yes	yes	yes	yes	yes	yes	yes	10	9	yes	yes	true positive	true positive	EFA	yes / confirmed (G="gesichert"=confirmed)	no	F63.0 (G)
gambling disorder according to interview	gambling behavior	49	male	German		Realschule		less than once a week	less than once a week	less than once a week	never	never	more than twice a week	more than twice a week	more than twice a week	never	yes	mehr als 10 Jahre	yes	yes	yes	yes	yes	yes	yes	yes	yes	yes	yes	yes	yes	yes	yes	yes	yes	yes	yes	yes	yes	10	9	yes	yes	true positive	true positive	CFA	yes / confirmed (G="gesichert"=confirmed)	no	F63.0 (G)
gambling disorder according to interview	gambling behavior	49	male	German		Hauptschule		once or twice a week	never	once or twice a week	once or twice a week	never	more than twice a week	never	once or twice a week	less than once a week	yes	mehr als 10 Jahre	yes	no	yes	yes	yes	yes	yes	yes	yes	yes	yes	no	yes	yes	yes	yes	no	yes	yes	yes	yes	9	9	yes	yes	true positive	true positive	EFA	yes / confirmed (G="gesichert"=confirmed)	no	F63.0 (G)
gambling disorder according to interview	gambling behavior	49	male	German		Realschule		never	never	never	never	never	never	less than once a week	never	never	yes	2 bis 5 Jahre	no	no	yes	no	no	yes	yes	no	no	yes	yes	no	yes	yes	yes	no	no	no	yes	yes	yes	5	5	yes	yes	true positive	true positive	EFA	yes / confirmed (G="gesichert"=confirmed)	no	F63.0 (G)
gambling disorder according to interview	gambling behavior	49	male	German		Realschule		once or twice a week	never	never	never	never	more than twice a week	never	once or twice a week	never	yes	2 bis 5 Jahre	yes	no	yes	yes	yes	yes	yes	yes	yes	yes	yes	no	yes	yes	no	yes	no	yes	yes	yes	yes	9	9	yes	yes	true positive	true positive	CFA	yes / confirmed (G="gesichert"=confirmed)	no	F63.0 (G)
gambling disorder according to interview	gambling behavior	49	male	German		Realschule		less than once a week	never	less than once a week	never	never	more than twice a week	999	never	never	yes	2 bis 5 Jahre	yes	yes	yes	yes	yes	yes	yes	yes	yes	yes	yes	no	no	yes	yes	yes	no	yes	yes	no	yes	8	8	yes	yes	true positive	true positive	CFA	yes / confirmed (G="gesichert"=confirmed)	no	F63.0 (G)
gambling disorder according to interview	gambling behavior	50	male	German		Realschule		never	never	never	never	never	more than twice a week	never	never	never	yes	mehr als 10 Jahre	999	no	yes	yes	yes	yes	yes	no	no	yes	yes	no	yes	yes	yes	yes	no	yes	yes	yes	yes	7	7	yes	yes	true positive	true positive	CFA	yes / confirmed (G="gesichert"=confirmed)	no	F63.0 (G)
gambling disorder according to interview	gambling behavior	50	male	German		Hauptschule		less than once a week	less than once a week	never	never	never	more than twice a week	never	once or twice a week	never	yes	999	yes	no	yes	no	yes	yes	no	no	no	yes	no	no	yes	yes	yes	no	no	yes	yes	yes	yes	5	5	yes	yes	true positive	true positive	CFA	yes / confirmed (G="gesichert"=confirmed)	no	F63.0 (G)
gambling disorder according to interview	gambling behavior	50	male	German		Abitur (high school graduation)		less than once a week	less than once a week	less than once a week	never	never	never	never	less than once a week	never	yes	mehr als 10 Jahre	yes	yes	yes	yes	no	yes	yes	no	yes	yes	no	no	no	yes	yes	no	no	yes	yes	no	yes	5	5	yes	yes	true positive	true positive	CFA	yes / confirmed (G="gesichert"=confirmed)	no	F63.0 (G)
gambling disorder according to interview	gambling behavior	50	male	German		Realschule		less than once a week	less than once a week	never	never	never	more than twice a week	less than once a week	less than once a week	less than once a week	no	888	no	no	yes	yes	yes	yes	yes	yes	yes	yes	yes	yes	yes	yes	yes	yes	yes	yes	yes	yes	yes	10	9	yes	yes	true positive	true positive	CFA	yes / confirmed (G="gesichert"=confirmed)	no	F63.0 (G)
gambling disorder according to interview	gambling behavior	50	female	German		Realschule		more than twice a week	999	more than twice a week	999	999	more than twice a week	more than twice a week	999	999	yes	2 bis 5 Jahre	no	no	yes	yes	yes	yes	no	no	yes	yes	no	no	no	yes	yes	no	yes	yes	yes	no	yes	6	5	yes	yes	true positive	true positive	EFA	yes / confirmed (G="gesichert"=confirmed)	no	F63.0 (G)
gambling disorder according to interview	gambling behavior	50	female	German		Hauptschule		once or twice a week	never	never	never	never	more than twice a week	once or twice a week	more than twice a week	never	yes	2 bis 5 Jahre	yes	no	yes	yes	yes	yes	yes	no	yes	yes	yes	yes	yes	yes	yes	yes	no	yes	yes	yes	yes	8	8	yes	yes	true positive	true positive	CFA	yes / confirmed (G="gesichert"=confirmed)	no	F63.0 (G)
gambling disorder according to interview	gambling behavior	50	female	German		Hauptschule		never	never	never	never	never	more than twice a week	less than once a week	less than once a week	never	yes	2 bis 5 Jahre	yes	yes	yes	yes	yes	yes	yes	yes	yes	yes	yes	yes	yes	yes	yes	yes	yes	yes	yes	yes	yes	10	9	yes	yes	true positive	true positive	CFA	yes / confirmed (G="gesichert"=confirmed)	no	F63.0 (G)
gambling disorder according to interview	gambling behavior	51	male	German		Abitur (high school graduation)		less than once a week	less than once a week	never	never	never	more than twice a week	never	never	never	no	888	yes	no	yes	yes	yes	yes	yes	yes	yes	yes	yes	yes	yes	yes	yes	no	no	yes	yes	yes	yes	8	8	yes	yes	true positive	true positive	CFA	yes / confirmed (G="gesichert"=confirmed)	no	F63.0 (G)
gambling disorder according to interview	gambling behavior	51	male	German		Realschule		once or twice a week	less than once a week	less than once a week	never	never	more than twice a week	more than twice a week	never	less than once a week	yes	mehr als 10 Jahre	yes	yes	yes	yes	yes	yes	yes	yes	yes	yes	yes	yes	yes	yes	yes	yes	yes	yes	yes	yes	yes	10	9	yes	yes	true positive	true positive	EFA	yes / confirmed (G="gesichert"=confirmed)	no	F63.0 (G)
gambling disorder according to interview	gambling behavior	51	male	German		Hauptschule		less than once a week	never	never	never	never	more than twice a week	never	never	never	yes	mehr als 10 Jahre	yes	no	yes	yes	no	yes	yes	no	no	yes	yes	no	yes	yes	yes	yes	no	yes	yes	yes	yes	7	7	yes	yes	true positive	true positive	CFA	yes / confirmed (G="gesichert"=confirmed)	no	F63.0 (G)
gambling disorder according to interview	gambling behavior	51	male	999		999		less than once a week	never	never	less than once a week	never	more than twice a week	never	less than once a week	never	yes	5 bis 10 Jahre	yes	yes	yes	no	no	yes	yes	yes	yes	no	yes	yes	yes	yes	yes	yes	yes	no	yes	yes	yes	8	7	yes	yes	true positive	true positive	EFA	yes / confirmed (G="gesichert"=confirmed)	no	F63.0 (G)
gambling disorder according to interview	gambling behavior	51	male	Other	TÜRKEI	999		once or twice a week	never	never	less than once a week	never	more than twice a week	never	never	never	yes	mehr als 10 Jahre	yes	no	yes	yes	yes	yes	yes	yes	yes	yes	yes	no	yes	yes	yes	no	no	yes	yes	yes	yes	8	8	yes	yes	true positive	true positive	EFA	yes / confirmed (G="gesichert"=confirmed)	no	F63.0 (G)
gambling disorder according to interview	gambling behavior	51	male	German		Realschule		never	never	never	never	never	more than twice a week	more than twice a week	once or twice a week	never	yes	mehr als 10 Jahre	yes	no	yes	yes	no	yes	yes	no	no	yes	yes	yes	yes	yes	yes	yes	yes	yes	yes	yes	yes	8	7	yes	yes	true positive	true positive	EFA	yes / confirmed (G="gesichert"=confirmed)	no	F63.0 (G)
gambling disorder according to interview	gambling behavior	51	female	German		Hauptschule		less than once a week	less than once a week	less than once a week	less than once a week	less than once a week	more than twice a week	never	less than once a week	never	yes	mehr als 10 Jahre	yes	no	yes	yes	no	yes	yes	yes	yes	yes	yes	yes	yes	yes	yes	yes	no	yes	yes	yes	yes	9	9	yes	yes	true positive	true positive	CFA	yes / confirmed (G="gesichert"=confirmed)	no	F63.0 (G)
no gambling disorder according to interview	gambling behavior	51	male	German		Hauptschule		less than once a week	never	never	never	never	once or twice a week	never	never	never	yes	mehr als 10 Jahre	yes	no	yes	no	no	yes	no	no	yes	yes	no	no	no	no	no	yes	no	no	yes	no	no	4	4	no	yes	true negative	false positive	EFA	no / problematic gambling (V="Verdacht"=suspected gambling disorder)	no	F63.0 (V)
gambling disorder according to interview	gambling behavior	52	female	German		other		never	never	never	never	never	more than twice a week	never	never	never	yes	2 bis 5 Jahre	yes	no	yes	yes	yes	yes	yes	yes	yes	yes	yes	no	yes	yes	yes	yes	no	yes	yes	yes	yes	9	9	yes	yes	true positive	true positive	EFA	yes / confirmed (G="gesichert"=confirmed)	no	F63.0 (G)
gambling disorder according to interview	gambling behavior	52	male	Other	Italien	Hauptschule		less than once a week	never	never	less than once a week	never	more than twice a week	never	never	never	no	2 bis 5 Jahre	yes	no	yes	no	yes	yes	no	yes	yes	yes	yes	no	yes	yes	no	no	no	yes	yes	yes	yes	8	8	yes	yes	true positive	true positive	CFA	yes / confirmed (G="gesichert"=confirmed)	no	F63.0 (G)
gambling disorder according to interview	gambling behavior	52	male	German		Hauptschule		less than once a week	never	never	never	never	more than twice a week	never	less than once a week	never	yes	5 bis 10 Jahre	no	no	yes	yes	no	yes	no	yes	yes	yes	yes	no	yes	yes	yes	yes	no	yes	yes	yes	yes	9	9	yes	yes	true positive	true positive	CFA	yes / confirmed (G="gesichert"=confirmed)	no	F63.0 (G)
gambling disorder according to interview	gambling behavior	52	male	German		Hauptschule		less than once a week	less than once a week	less than once a week	less than once a week	less than once a week	more than twice a week	never	less than once a week	never	yes	mehr als 10 Jahre	yes	no	yes	yes	yes	yes	yes	yes	yes	yes	no	no	no	yes	yes	yes	no	yes	yes	no	yes	7	7	yes	yes	true positive	true positive	EFA	yes / confirmed (G="gesichert"=confirmed)	no	F63.0 (G)
gambling disorder according to interview	gambling behavior	52	male	Other	Afghanistan	Abitur (high school graduation)		999	999	999	999	999	more than twice a week	999	999	999	yes	2 bis 5 Jahre	yes	no	yes	yes	yes	yes	yes	yes	yes	yes	yes	no	yes	yes	yes	yes	no	yes	yes	yes	yes	9	9	yes	yes	true positive	true positive	EFA	yes / confirmed (G="gesichert"=confirmed)	no	F63.0 (G)
gambling disorder according to interview	gambling behavior	53	male	German	Türkei	Hauptschule		less than once a week	never	never	never	never	more than twice a week	never	never	never	yes	mehr als 10 Jahre	yes	no	yes	yes	yes	yes	yes	yes	yes	yes	yes	no	yes	yes	yes	no	no	yes	yes	yes	yes	8	8	yes	yes	true positive	true positive	EFA	yes / confirmed (G="gesichert"=confirmed)	no	F63.0 (G)
gambling disorder according to interview	gambling behavior	53	female	German		Hauptschule		once or twice a week	never	never	never	never	more than twice a week	more than twice a week	never	less than once a week	yes	2 bis 5 Jahre	yes	no	yes	yes	yes	yes	yes	yes	yes	yes	yes	no	yes	yes	yes	yes	yes	yes	yes	yes	yes	10	9	yes	yes	true positive	true positive	CFA	yes / confirmed (G="gesichert"=confirmed)	no	F63.0 (G)
gambling disorder according to interview	gambling behavior	55	male	German		Abitur (high school graduation)		less than once a week	less than once a week	never	never	never	less than once a week	never	never	never	yes	mehr als 10 Jahre	yes	no	yes	yes	no	yes	yes	yes	yes	yes	no	no	yes	yes	yes	yes	no	yes	yes	yes	yes	8	8	yes	yes	true positive	true positive	CFA	yes / confirmed (G="gesichert"=confirmed)	no	F63.0 (G)
gambling disorder according to interview	gambling behavior	55	male	German		Hauptschule		less than once a week	less than once a week	less than once a week	never	never	more than twice a week	never	never	never	yes	5 bis 10 Jahre	no	no	yes	yes	yes	yes	yes	no	yes	yes	no	no	no	yes	yes	no	no	yes	yes	no	yes	5	5	yes	yes	true positive	true positive	CFA	yes / confirmed (G="gesichert"=confirmed)	no	F63.0 (G)
gambling disorder according to interview	gambling behavior	55	male	999		999		never	never	never	never	never	more than twice a week	never	never	never	yes	mehr als 10 Jahre	yes	no	yes	yes	yes	yes	yes	yes	no	yes	yes	yes	yes	yes	yes	yes	no	yes	yes	yes	yes	8	8	yes	yes	true positive	true positive	EFA	yes / confirmed (G="gesichert"=confirmed)	no	F63.0 (G)
gambling disorder according to interview	gambling behavior	55	male	German		Hauptschule		less than once a week	never	999	less than once a week	never	more than twice a week	less than once a week	more than twice a week	never	yes	5 bis 10 Jahre	yes	yes	yes	yes	yes	yes	yes	yes	yes	yes	yes	no	yes	yes	yes	yes	yes	yes	yes	yes	yes	10	9	yes	yes	true positive	true positive	CFA	yes (online gd) / confirmed	yes / confirmed (G="gesichert"=confirmed)	F63.8 (G)
gambling disorder according to interview	gambling behavior	56	male	German		Hauptschule		less than once a week	never	never	never	never	more than twice a week	never	never	never	yes	5 bis 10 Jahre	yes	no	yes	yes	yes	yes	yes	yes	yes	yes	yes	no	yes	yes	yes	yes	no	yes	yes	yes	yes	9	9	yes	yes	true positive	true positive	CFA	yes / confirmed (G="gesichert"=confirmed)	no	F63.0 (G)
gambling disorder according to interview	gambling behavior	57	male	German		Hauptschule		less than once a week	never	never	never	never	more than twice a week	never	never	never	yes	5 bis 10 Jahre	yes	no	yes	yes	yes	yes	yes	yes	yes	yes	no	no	yes	yes	no	yes	no	yes	yes	yes	yes	8	8	yes	yes	true positive	true positive	CFA	yes / confirmed (G="gesichert"=confirmed)	no	F63.0 (G)
gambling disorder according to interview	gambling behavior	58	male	Other	GRIECHENLAND	Abitur (high school graduation)		less than once a week	less than once a week	never	never	never	less than once a week	less than once a week	less than once a week	more than twice a week	yes	mehr als 10 Jahre	yes	yes	yes	yes	yes	yes	yes	yes	yes	yes	yes	yes	yes	yes	yes	yes	yes	yes	yes	yes	yes	10	9	yes	yes	true positive	true positive	CFA	yes (online gd) / confirmed	yes / confirmed (G="gesichert"=confirmed)	F63.8 (G)
gambling disorder according to interview	gambling behavior	59	male	German		Hauptschule		never	never	never	never	never	never	more than twice a week	never	never	yes	mehr als 10 Jahre	no	no	yes	yes	yes	yes	yes	yes	yes	yes	no	no	yes	yes	yes	yes	yes	yes	yes	yes	yes	9	8	yes	yes	true positive	true positive	CFA	yes / confirmed (G="gesichert"=confirmed)	no	F63.0 (G)
gambling disorder according to interview	gambling behavior	59	male	German		Hauptschule		once or twice a week	never	never	never	never	more than twice a week	once or twice a week	never	never	yes	mehr als 10 Jahre	yes	no	yes	yes	yes	yes	yes	no	yes	yes	yes	no	yes	yes	yes	yes	no	yes	yes	yes	yes	8	8	yes	yes	true positive	true positive	EFA	yes / confirmed (G="gesichert"=confirmed)	no	F63.0 (G)
no gambling disorder according to interview	gambling behavior	60	female	Other	Tschechische Republik	Hauptschule		less than once a week	999	never	never	never	less than once a week	less than once a week	never	never	no	2 bis 5 Jahre	no	no	yes	no	no	no	no	no	no	no	no	no	yes	yes	no	no	no	no	no	yes	yes	2	2	no	no	true negative	true negative	CFA	no	no	F63.0 (A)
gambling disorder according to interview	gambling behavior	61	female	Other		Hauptschule		never	never	never	never	never	less than once a week	never	more than twice a week	never	yes	2 bis 5 Jahre	yes	no	yes	yes	yes	yes	yes	yes	yes	yes	yes	no	yes	yes	yes	yes	no	yes	yes	yes	yes	9	9	yes	yes	true positive	true positive	EFA	yes / confirmed (G="gesichert"=confirmed)	no	F63.0 (G)
gambling disorder according to interview	gambling behavior	62	male	German		Realschule		once or twice a week	less than once a week	never	never	never	less than once a week	less than once a week	once or twice a week	never	yes	mehr als 10 Jahre	yes	yes	yes	no	yes	yes	no	no	no	no	no	yes	yes	yes	no	no	no	yes	yes	yes	yes	4	4	no	yes	false negative	true positive	EFA	yes / confirmed (G="gesichert"=confirmed)	no	F63.0 (G)
gambling disorder according to interview	gambling behavior	63	male	German		Hauptschule		less than once a week	less than once a week	999	999	999	once or twice a week	999	once or twice a week	999	yes	2 bis 5 Jahre	yes	no	yes	no	no	yes	yes	no	no	no	yes	no	yes	yes	no	yes	no	no	yes	yes	yes	5	5	yes	yes	true positive	true positive	EFA	yes / confirmed (G="gesichert"=confirmed)	no	F63.0 (G)
gambling disorder according to interview	gambling behavior	66	female	German		Hauptschule		never	never	never	never	never	more than twice a week	never	once or twice a week	never	yes	mehr als 10 Jahre	yes	no	yes	yes	yes	yes	yes	yes	yes	yes	yes	yes	yes	yes	yes	yes	no	yes	yes	yes	yes	9	9	yes	yes	true positive	true positive	CFA	yes / confirmed (G="gesichert"=confirmed)	no	F63.0 (G)
gambling disorder according to interview	gambling behavior	67	male	German		Realschule		never	never	never	never	never	more than twice a week	never	never	never	yes	mehr als 10 Jahre	yes	no	yes	yes	no	yes	yes	no	no	no	yes	no	no	yes	no	yes	yes	yes	yes	no	yes	6	5	yes	yes	true positive	true positive	EFA	yes / confirmed (G="gesichert"=confirmed)	no	F63.0 (G)
gambling disorder according to interview	gambling behavior	75	female	German		Realschule		less than once a week	never	never	never	never	never	once or twice a week	less than once a week	never	yes	5 bis 10 Jahre	yes	no	yes	yes	yes	yes	yes	yes	yes	yes	no	no	yes	yes	yes	yes	no	yes	yes	yes	yes	8	8	yes	yes	true positive	true positive	CFA	yes / confirmed (G="gesichert"=confirmed)	no	F63.0 (G)
gambling disorder according to interview	gambling behavior	999	male	German		999		less than once a week	less than once a week	never	less than once a week	never	once or twice a week	never	less than once a week	once or twice a week	yes	2 bis 5 Jahre	no	yes	yes	yes	yes	yes	yes	yes	yes	yes	yes	no	yes	yes	yes	yes	no	yes	yes	yes	yes	9	9	yes	yes	true positive	true positive	CFA	yes / confirmed (G="gesichert"=confirmed)	no	F63.0 (G)
no gambling disorder according to interview	internet related behavior	13	male	German		still in school		never	never	never	never	never	never	never	never	never	no	888	no	no	no	no	no	no	no	no	no	no	no	no	no	no	no	no	no	no	no	no	no	0	0	no	no	true negative	true negative	EFA	no	no / problematic internet behavior (V="Verdacht"=suspected internet related disorder)	F63.8 (V)
no gambling disorder according to interview	internet related behavior	13	male	999		999		never	less than once a week	never	never	never	never	never	never	never	no	888	no	no	yes	no	no	no	no	no	no	no	no	no	no	no	no	no	no	no	no	no	no	0	0	no	no	true negative	true negative	CFA	no	no / problematic internet behavior (V="Verdacht"=suspected internet related disorder)	F63.8 (V)
no gambling disorder according to interview	internet related behavior	13	female	German		still in school	SCHÜLER	never	never	never	never	never	never	never	never	never	no	888	999	no	no	no	no	no	no	no	no	no	no	no	no	no	no	no	no	no	no	no	no	0	0	no	no	true negative	true negative	CFA	no	yes / confirmed (G="gesichert"=confirmed)	F63.8 (G)
no gambling disorder according to interview	internet related behavior	14	male	German		still in school		never	never	never	never	never	never	never	never	never	no	888	no	no	no	no	no	no	no	no	no	no	no	no	no	no	no	no	no	no	no	no	no	0	0	no	no	true negative	true negative	CFA	no	no	F63.8 (A)
no gambling disorder according to interview	internet related behavior	14	male	German		still in school	GYMNASIUM	never	never	never	never	never	never	never	never	more than twice a week	no	888	no	no	yes	yes	no	no	no	no	no	no	yes	yes	yes	yes	yes	no	no	yes	no	yes	yes	4	4	no	yes	true negative	false positive	EFA	no	yes / confirmed (G="gesichert"=confirmed)	F63.8 (G)
no gambling disorder according to interview	internet related behavior	14	male	German		still in school		never	never	never	never	never	never	never	never	never	no	888	no	no	no	no	no	no	no	no	no	no	no	no	no	no	no	no	no	no	no	no	no	0	0	no	no	true negative	true negative	EFA	no	no / problematic internet behavior (V="Verdacht"=suspected internet related disorder)	F63.8 (V)
no gambling disorder according to interview	internet related behavior	14	female	German		still in school		never	never	never	never	never	never	never	never	never	no	888	no	no	no	no	no	no	no	no	no	no	no	no	no	no	no	no	no	no	no	no	no	0	0	no	no	true negative	true negative	EFA	no	no / problematic internet behavior (V="Verdacht"=suspected internet related disorder)	F63.8 (V)
no gambling disorder according to interview	internet related behavior	15	male	999		still in school		never	never	never	never	never	never	never	never	never	no	888	no	no	no	no	no	no	no	no	no	no	no	no	no	no	no	no	no	no	no	no	no	0	0	no	no	true negative	true negative	CFA	no	no	F63.8 (A)
no gambling disorder according to interview	internet related behavior	15	male	German		still in school		never	never	never	never	never	never	never	never	never	no	888	no	no	no	no	no	no	no	no	no	no	no	no	no	no	no	no	no	no	no	no	no	0	0	no	no	true negative	true negative	CFA	no	yes / confirmed (G="gesichert"=confirmed)	F63.8 (G)
no gambling disorder according to interview	internet related behavior	15	male	999		999		never	never	never	never	never	never	never	never	more than twice a week	no	2 bis 5 Jahre	no	no	yes	no	no	no	no	no	no	no	no	no	no	no	no	no	no	no	no	no	no	0	0	no	no	true negative	true negative	CFA	no	yes / confirmed (G="gesichert"=confirmed)	F63.8 (G)
no gambling disorder according to interview	internet related behavior	15	male	German		still in school	GYMNASIUM	never	never	never	never	never	never	never	never	never	no	888	no	no	no	no	no	no	no	no	no	no	no	no	no	no	no	no	no	no	no	no	no	0	0	no	no	true negative	true negative	EFA	no	no / problematic internet behavior (V="Verdacht"=suspected internet related disorder)	F63.8 (V)
no gambling disorder according to interview	internet related behavior	15	male	German		still in school	GYMNASIUM	never	never	never	never	never	never	never	never	never	no	888	no	no	no	no	no	no	no	no	no	no	no	no	no	no	no	no	no	no	no	no	no	0	0	no	no	true negative	true negative	EFA	no	no / problematic internet behavior (V="Verdacht"=suspected internet related disorder)	F63.8 (V)
no gambling disorder according to interview	internet related behavior	15	male	German		still in school		never	never	never	never	never	never	never	never	never	no	888	no	no	no	no	no	no	no	no	no	no	no	no	no	no	no	no	no	no	no	no	no	0	0	no	no	true negative	true negative	CFA	no	no / problematic internet behavior (V="Verdacht"=suspected internet related disorder)	F63.8 (V)
no gambling disorder according to interview	internet related behavior	15	male	German		still in school	SCHÜLER	never	never	never	never	never	never	never	never	never	no	888	no	no	no	no	no	no	no	no	no	no	no	no	no	no	no	no	no	no	no	no	no	0	0	no	no	true negative	true negative	EFA	no	yes / confirmed (G="gesichert"=confirmed)	F63.8 (G)
no gambling disorder according to interview	internet related behavior	15	male	German		still in school	GYMNASIUM	never	less than once a week	never	less than once a week	never	never	never	never	never	no	888	no	no	yes	no	no	no	no	no	no	no	no	no	no	no	no	no	no	no	no	no	no	0	0	no	no	true negative	true negative	EFA	no	no	F63.8 (A)
no gambling disorder according to interview	internet related behavior	15	male	German		still in school		never	never	never	never	never	never	never	never	never	no	888	no	no	no	no	no	no	no	no	no	no	no	no	no	no	no	no	no	no	no	no	no	0	0	no	no	true negative	true negative	CFA	no	yes / confirmed (G="gesichert"=confirmed)	F63.8 (G)
no gambling disorder according to interview	internet related behavior	16	male	999		still in school	SCHÜLER	never	never	never	never	never	never	never	never	never	no	888	no	no	no	no	no	no	no	no	no	no	no	no	no	no	no	no	no	no	no	no	no	0	0	no	no	true negative	true negative	EFA	no	yes / confirmed (G="gesichert"=confirmed)	F63.8 (G)
no gambling disorder according to interview	internet related behavior	16	male	German		Hauptschule		less than once a week	less than once a week	never	never	never	never	never	never	never	no	888	no	no	yes	no	no	no	no	no	no	no	no	no	no	no	no	no	no	no	no	no	no	0	0	no	no	true negative	true negative	EFA	no	yes / confirmed (G="gesichert"=confirmed)	F63.8 (G)
no gambling disorder according to interview	internet related behavior	16	male	German		still in school		never	never	never	never	never	never	never	never	never	no	888	no	no	no	no	no	no	no	no	no	no	no	no	no	no	no	no	no	no	no	no	no	0	0	no	no	true negative	true negative	CFA	no	no / problematic internet behavior (V="Verdacht"=suspected internet related disorder)	F63.8 (V)
no gambling disorder according to interview	internet related behavior	16	male	German		Realschule		never	never	never	never	never	never	never	never	never	no	888	no	no	no	no	no	no	no	no	no	no	no	no	no	no	no	no	no	no	no	no	no	0	0	no	no	true negative	true negative	EFA	no	no / problematic internet behavior (V="Verdacht"=suspected internet related disorder)	F63.8 (V)
no gambling disorder according to interview	internet related behavior	16	male	German		still in school		never	never	never	never	never	never	never	never	never	no	888	no	no	no	no	no	no	no	no	no	no	no	no	no	no	no	no	no	no	no	no	no	0	0	no	no	true negative	true negative	CFA	no	no / problematic internet behavior (V="Verdacht"=suspected internet related disorder)	F63.8 (V)
no gambling disorder according to interview	internet related behavior	16	male	German		still in school		never	never	never	never	never	never	never	never	never	no	888	no	no	no	no	no	no	no	no	no	no	no	no	no	no	no	no	no	no	no	no	no	0	0	no	no	true negative	true negative	CFA	no	no / problematic internet behavior (V="Verdacht"=suspected internet related disorder)	F63.8 (V)
no gambling disorder according to interview	internet related behavior	16	male	German		still in school		never	less than once a week	never	never	never	never	never	never	never	no	888	no	no	yes	no	no	no	no	no	no	no	no	no	no	no	no	no	no	no	no	no	no	0	0	no	no	true negative	true negative	CFA	no	no / problematic internet behavior (V="Verdacht"=suspected internet related disorder)	F63.8 (V)
no gambling disorder according to interview	internet related behavior	16	male	German		still in school		never	never	never	never	never	never	never	never	never	no	888	no	no	no	no	no	no	no	no	no	no	no	no	no	no	no	no	no	no	no	no	no	0	0	no	no	true negative	true negative	CFA	no	yes / confirmed (G="gesichert"=confirmed)	F63.8 (G)
no gambling disorder according to interview	internet related behavior	16	male	German		still in school		never	never	never	never	never	never	never	never	never	no	888	no	no	no	no	no	no	no	no	no	no	no	no	no	no	no	no	no	no	no	no	no	0	0	no	no	true negative	true negative	EFA	no	no	F63.8 (A)
no gambling disorder according to interview	internet related behavior	17	male	German		still in school	SCHÜLER	never	never	never	never	never	never	never	never	never	no	888	no	no	no	no	no	no	no	no	no	no	no	no	no	no	no	no	no	no	no	no	no	0	0	no	no	true negative	true negative	EFA	no	no	F63.8 (A)
no gambling disorder according to interview	internet related behavior	17	male	German		Hauptschule		never	never	never	never	never	never	never	never	never	no	888	no	no	no	no	no	no	no	no	no	no	no	no	no	no	no	no	no	no	no	no	no	0	0	no	no	true negative	true negative	CFA	no	no	F63.8 (A)
no gambling disorder according to interview	internet related behavior	17	male	German		still in school		never	never	never	never	never	never	never	never	never	no	888	no	no	no	no	no	no	no	no	no	no	no	no	no	no	no	no	no	no	no	no	no	0	0	no	no	true negative	true negative	EFA	no	yes / confirmed (G="gesichert"=confirmed)	F63.8 (G)
no gambling disorder according to interview	internet related behavior	17	male	999		999		never	never	never	never	never	never	never	never	never	no	888	no	no	no	no	no	no	no	no	no	no	no	no	no	no	no	no	no	no	no	no	no	0	0	no	no	true negative	true negative	EFA	no	yes / confirmed (G="gesichert"=confirmed)	F63.8 (G)
no gambling disorder according to interview	internet related behavior	17	male	German		still in school		never	never	never	never	never	never	never	never	never	no	888	no	no	no	no	no	no	no	no	no	no	no	no	no	no	no	no	no	no	no	no	no	0	0	no	no	true negative	true negative	EFA	no	yes / confirmed (G="gesichert"=confirmed)	F63.8 (G)
no gambling disorder according to interview	internet related behavior	17	male	German		Realschule		never	never	never	never	never	never	never	never	never	no	888	no	no	no	no	no	no	no	no	no	no	no	no	no	no	no	no	no	no	no	no	no	0	0	no	no	true negative	true negative	CFA	no	yes / confirmed (G="gesichert"=confirmed)	F63.8 (G)
no gambling disorder according to interview	internet related behavior	17	male	German		still in school		never	never	never	never	never	never	never	never	never	no	888	no	no	no	no	no	no	no	no	no	no	no	no	no	no	no	no	no	no	no	no	no	0	0	no	no	true negative	true negative	CFA	no	yes / confirmed (G="gesichert"=confirmed)	F63.8 (G)
no gambling disorder according to interview	internet related behavior	17	male	German		still in school		never	never	never	never	never	never	never	never	never	no	888	no	no	no	no	no	no	no	no	no	no	no	no	no	no	no	no	no	no	no	no	no	0	0	no	no	true negative	true negative	EFA	no	no / problematic internet behavior (V="Verdacht"=suspected internet related disorder)	F63.8 (V)
no gambling disorder according to interview	internet related behavior	17	male	German		Realschule		never	never	never	never	never	never	never	never	never	no	888	no	no	no	no	no	no	no	no	no	no	no	no	no	no	no	no	no	no	no	no	no	0	0	no	no	true negative	true negative	CFA	no	yes / confirmed (G="gesichert"=confirmed)	F63.8 (G)
no gambling disorder according to interview	internet related behavior	17	female	Other		Realschule		never	never	never	never	never	never	never	never	never	no	888	no	no	no	no	no	no	no	no	no	no	no	no	no	no	no	no	no	no	no	no	no	0	0	no	no	true negative	true negative	CFA	no	no / problematic internet behavior (V="Verdacht"=suspected internet related disorder)	F63.8 (V)
no gambling disorder according to interview	internet related behavior	17	male	German		still in school		never	never	never	never	never	never	never	never	never	no	999	no	yes	no	no	no	no	no	no	no	no	no	no	no	no	no	no	no	no	no	no	no	0	0	no	no	true negative	true negative	EFA	no	no / problematic internet behavior (V="Verdacht"=suspected internet related disorder)	F63.8 (V)
no gambling disorder according to interview	internet related behavior	17	male	German		Hauptschule		never	never	never	never	never	never	never	never	never	no	888	no	no	no	no	no	no	no	no	no	no	no	no	no	no	no	no	no	no	no	no	no	0	0	no	no	true negative	true negative	EFA	no	yes / confirmed (G="gesichert"=confirmed)	F63.8 (V)
no gambling disorder according to interview	internet related behavior	18	male	German		Realschule		never	never	never	never	never	never	never	never	never	no	888	no	yes	no	no	no	no	no	no	no	no	no	no	no	no	no	no	no	no	no	no	no	0	0	no	no	true negative	true negative	EFA	no	no	F63.8 (A)
no gambling disorder according to interview	internet related behavior	18	male	German		Realschule		never	never	never	less than once a week	never	never	never	never	never	no	888	no	no	yes	no	no	no	no	no	no	no	no	no	no	no	no	no	no	no	no	no	no	0	0	no	no	true negative	true negative	EFA	no	yes / confirmed (G="gesichert"=confirmed)	F63.8 (G)
no gambling disorder according to interview	internet related behavior	18	male	999		999		never	never	never	never	never	never	never	never	never	no	888	no	no	no	no	no	no	no	no	no	no	no	no	no	no	no	no	no	no	no	no	no	0	0	no	no	true negative	true negative	EFA	no	no / problematic internet behavior (V="Verdacht"=suspected internet related disorder)	F63.8 (V)
no gambling disorder according to interview	internet related behavior	18	male	German		Abitur (high school graduation)		never	never	never	never	never	never	never	never	never	no	888	no	no	no	no	no	no	no	no	no	no	no	no	no	no	no	no	no	no	no	no	no	0	0	no	no	true negative	true negative	CFA	no	no / problematic internet behavior (V="Verdacht"=suspected internet related disorder)	F63.8 (V)
no gambling disorder according to interview	internet related behavior	18	male	German		still in school		never	never	never	never	never	never	less than once a week	less than once a week	less than once a week	no	888	no	no	yes	no	no	no	no	no	no	no	no	no	no	no	no	no	no	no	no	no	no	0	0	no	no	true negative	true negative	EFA	no	no / problematic internet behavior (V="Verdacht"=suspected internet related disorder)	F63.8 (V)
no gambling disorder according to interview	internet related behavior	18	male	German		Abitur (high school graduation)		less than once a week	never	never	never	never	less than once a week	never	never	never	no	888	no	no	yes	no	no	no	no	no	no	no	no	no	no	no	no	no	no	no	no	no	no	0	0	no	no	true negative	true negative	EFA	no	no / problematic internet behavior (V="Verdacht"=suspected internet related disorder)	F63.8 (G)
no gambling disorder according to interview	internet related behavior	18	male	German		still in school		never	less than once a week	never	never	never	never	never	never	never	no	888	no	no	yes	no	no	no	no	no	no	no	no	no	no	no	no	no	no	no	no	no	no	0	0	no	no	true negative	true negative	CFA	no	no / problematic internet behavior (V="Verdacht"=suspected internet related disorder)	F63.8 (V)
no gambling disorder according to interview	internet related behavior	18	male	German		still in school		never	never	never	never	never	never	never	never	never	no	888	no	no	no	no	no	no	no	no	no	no	no	no	no	no	no	no	no	no	no	no	no	0	0	no	no	true negative	true negative	EFA	no	yes / confirmed (G="gesichert"=confirmed)	F63.8 (G)
no gambling disorder according to interview	internet related behavior	18	male	German		Hauptschule		never	never	never	never	never	never	never	never	never	no	888	no	no	no	no	no	no	no	no	no	no	no	no	no	no	no	no	no	no	no	no	no	0	0	no	no	true negative	true negative	CFA	no	yes / confirmed (G="gesichert"=confirmed)	F63.8 (G)
no gambling disorder according to interview	internet related behavior	18	male	German		Realschule		never	never	never	never	never	never	never	never	never	no	888	no	no	no	no	no	no	no	no	no	no	no	no	no	no	no	no	no	no	no	no	no	0	0	no	no	true negative	true negative	CFA	no	yes / confirmed (G="gesichert"=confirmed)	F63.8 (G)
no gambling disorder according to interview	internet related behavior	19	male	German		Hauptschule		never	less than once a week	never	never	never	never	never	never	999	no	888	no	no	yes	no	no	no	no	no	no	no	no	no	no	no	no	no	no	no	no	no	no	0	0	no	no	true negative	true negative	EFA	no	no	F63.8 (A)
no gambling disorder according to interview	internet related behavior	19	male	German		Realschule		less than once a week	never	never	never	never	never	never	never	never	no	888	no	no	yes	no	no	no	no	no	no	no	no	no	no	no	no	no	no	no	no	no	no	0	0	no	no	true negative	true negative	EFA	no	yes / confirmed (G="gesichert"=confirmed)	F63.8 (G)
no gambling disorder according to interview	internet related behavior	19	male	German		Abitur (high school graduation)		never	less than once a week	never	never	never	less than once a week	never	less than once a week	never	no	888	no	no	yes	no	no	no	no	no	no	no	no	no	no	no	no	no	no	no	no	no	no	0	0	no	no	true negative	true negative	EFA	no	yes / confirmed (G="gesichert"=confirmed)	F63.8 (G)
no gambling disorder according to interview	internet related behavior	19	male	German		Abitur (high school graduation)		never	never	never	never	never	never	never	never	never	no	888	no	no	no	no	no	no	no	no	no	no	no	no	no	no	no	no	no	no	no	no	no	0	0	no	no	true negative	true negative	EFA	no	yes / confirmed (G="gesichert"=confirmed)	F63.8 (G)
no gambling disorder according to interview	internet related behavior	19	male	German		Realschule		never	never	never	never	never	less than once a week	never	less than once a week	never	no	1 bis 2 Jahre	yes	no	yes	no	yes	yes	no	no	no	no	no	no	no	yes	no	no	no	yes	yes	no	yes	3	3	no	no	true negative	true negative	CFA	no	yes / confirmed (G="gesichert"=confirmed)	F63.8 (G)
no gambling disorder according to interview	internet related behavior	19	male	German		Abitur (high school graduation)		never	never	never	never	never	never	less than once a week	never	never	no	888	999	no	yes	no	no	no	no	no	no	no	no	no	no	no	no	no	no	no	no	no	no	0	0	no	no	true negative	true negative	EFA	no	yes / confirmed (G="gesichert"=confirmed)	F63.8 G)
no gambling disorder according to interview	internet related behavior	19	male	German		still in school		never	less than once a week	never	never	never	less than once a week	never	never	never	no	888	no	no	yes	no	no	no	no	no	no	no	no	no	no	no	no	no	no	no	no	no	no	0	0	no	no	true negative	true negative	CFA	no	no	F63.8 (A)
no gambling disorder according to interview	internet related behavior	19	male	German		Realschule		never	never	never	less than once a week	never	less than once a week	never	never	less than once a week	no	888	no	no	yes	no	no	no	no	no	no	no	no	no	no	no	no	no	no	no	no	no	no	0	0	no	no	true negative	true negative	EFA	no	no / problematic internet behavior (V="Verdacht"=suspected internet related disorder)	F63.8 (V)
no gambling disorder according to interview	internet related behavior	19	male	Other	TÜRKEI	Hauptschule		never	never	never	never	never	never	never	never	never	no	888	no	no	no	no	no	no	no	no	no	no	no	no	no	no	no	no	no	no	no	no	no	0	0	no	no	true negative	true negative	EFA	no	no	F63.8 (A)
no gambling disorder according to interview	internet related behavior	20	male	German		Realschule		never	never	never	never	never	never	never	never	never	no	888	no	no	no	no	no	no	no	no	no	no	no	no	no	no	no	no	no	no	no	no	no	0	0	no	no	true negative	true negative	CFA	no	yes / confirmed (G="gesichert"=confirmed)	F63.8 (G)
no gambling disorder according to interview	internet related behavior	20	male	German		Realschule		less than once a week	less than once a week	never	less than once a week	never	less than once a week	less than once a week	less than once a week	less than once a week	no	888	no	no	yes	no	no	no	no	no	no	no	no	no	no	no	no	no	no	no	no	no	no	0	0	no	no	true negative	true negative	EFA	no	yes / confirmed (G="gesichert"=confirmed)	F63.8 (G)
no gambling disorder according to interview	internet related behavior	20	male	German		Realschule		less than once a week	never	less than once a week	less than once a week	never	less than once a week	never	never	never	no	888	no	no	yes	no	no	no	no	no	no	no	no	no	no	no	no	no	no	no	no	no	no	0	0	no	no	true negative	true negative	CFA	no	yes / confirmed (G="gesichert"=confirmed)	F63.8 (G)
no gambling disorder according to interview	internet related behavior	20	male	German		Abitur (high school graduation)		never	never	never	never	never	never	never	never	never	no	888	no	no	no	no	no	no	no	no	no	no	no	no	no	no	no	no	no	no	no	no	no	0	0	no	no	true negative	true negative	EFA	no	yes / confirmed (G="gesichert"=confirmed)	F63.8 (G)
no gambling disorder according to interview	internet related behavior	20	male	999		999		never	never	never	less than once a week	never	never	never	never	never	no	888	no	no	yes	no	no	no	no	no	no	no	no	no	no	no	no	no	no	no	no	no	no	0	0	no	no	true negative	true negative	CFA	no	yes / confirmed (G="gesichert"=confirmed)	F63.8 (G)
no gambling disorder according to interview	internet related behavior	20	male	German		Hauptschule		never	never	never	never	never	less than once a week	never	never	less than once a week	no	888	no	yes	yes	no	no	yes	no	no	no	yes	no	no	no	no	no	no	no	no	yes	no	no	2	2	no	no	true negative	true negative	CFA	no	yes / confirmed (G="gesichert"=confirmed)	F63.8 (G)
no gambling disorder according to interview	internet related behavior	20	female	German		Abitur (high school graduation)		never	never	never	never	never	never	never	never	never	no	888	no	no	no	no	no	no	no	no	no	no	no	no	no	no	no	no	no	no	no	no	no	0	0	no	no	true negative	true negative	CFA	no	yes / confirmed (G="gesichert"=confirmed)	F63.8 (G)
no gambling disorder according to interview	internet related behavior	20	male	999		999		never	never	never	never	never	never	never	never	never	no	888	no	no	no	no	no	no	no	no	no	no	no	no	no	no	no	no	no	no	no	no	no	0	0	no	no	true negative	true negative	CFA	no	yes / confirmed (G="gesichert"=confirmed)	F63.8 (G)
no gambling disorder according to interview	internet related behavior	21	male	German		Abitur (high school graduation)		never	never	never	less than once a week	never	never	never	less than once a week	never	no	888	no	yes	yes	no	no	no	no	no	no	no	no	no	no	no	no	no	no	no	no	no	no	0	0	no	no	true negative	true negative	EFA	no	no / problematic internet behavior (V="Verdacht"=suspected internet related disorder)	F63.0 (A)
no gambling disorder according to interview	internet related behavior	21	male	Other		Abitur (high school graduation)		less than once a week	never	never	never	never	never	never	never	never	no	888	no	yes	yes	no	no	no	no	no	no	no	no	no	no	no	no	no	no	no	no	no	no	0	0	no	no	true negative	true negative	CFA	no	yes / confirmed (G="gesichert"=confirmed)	F63.8 (G)
no gambling disorder according to interview	internet related behavior	22	male	999		999		never	never	never	never	never	never	never	never	never	no	888	no	no	no	no	no	no	no	no	no	no	no	no	no	no	no	no	no	no	no	no	no	0	0	no	no	true negative	true negative	CFA	no	yes / confirmed (G="gesichert"=confirmed)	F63.8 (G)
no gambling disorder according to interview	internet related behavior	22	male	German		no graduation		never	never	never	never	never	never	never	never	never	no	888	no	no	no	no	no	no	no	no	no	no	no	no	no	no	no	no	no	no	no	no	no	0	0	no	no	true negative	true negative	EFA	no	no / problematic internet behavior (V="Verdacht"=suspected internet related disorder)	F63.8 (V)
no gambling disorder according to interview	internet related behavior	22	male	German		Abitur (high school graduation)		never	never	never	never	never	never	never	less than once a week	never	no	888	no	yes	yes	no	no	no	no	no	no	no	no	no	no	no	no	no	no	no	no	no	no	0	0	no	no	true negative	true negative	CFA	no	no / problematic internet behavior (V="Verdacht"=suspected internet related disorder)	F63.8 (V)
no gambling disorder according to interview	internet related behavior	22	male	German		Abitur (high school graduation)		never	never	never	never	never	never	never	never	never	no	888	no	no	no	no	no	no	no	no	no	no	no	no	no	no	no	no	no	no	no	no	no	0	0	no	no	true negative	true negative	EFA	no	yes / confirmed (G="gesichert"=confirmed)	F63.8 (G)
no gambling disorder according to interview	internet related behavior	22	male	German		Abitur (high school graduation)		less than once a week	less than once a week	less than once a week	never	never	less than once a week	never	never	never	no	888	no	no	yes	no	no	no	no	no	no	no	no	no	no	no	no	no	no	no	no	no	no	0	0	no	no	true negative	true negative	CFA	no	no	F63.8 (A)
no gambling disorder according to interview	internet related behavior	22	male	German		Realschule		never	never	never	never	never	never	never	never	never	no	888	no	no	no	no	no	no	no	no	no	no	no	no	no	no	no	no	no	no	no	no	no	0	0	no	no	true negative	true negative	CFA	no	no	F63.8 (A)
no gambling disorder according to interview	internet related behavior	22	male	Other	KANADA	Abitur (high school graduation)		never	never	never	never	never	never	never	never	never	no	888	no	no	no	no	no	no	no	no	no	no	no	no	no	no	no	no	no	no	no	no	no	0	0	no	no	true negative	true negative	EFA	no	yes / confirmed (G="gesichert"=confirmed)	F63.8 (G)
no gambling disorder according to interview	internet related behavior	22	male	German		Abitur (high school graduation)		never	never	never	never	never	never	never	never	never	no	888	no	no	no	no	no	no	no	no	no	no	no	no	no	no	no	no	no	no	no	no	no	0	0	no	no	true negative	true negative	CFA	no	no / problematic internet behavior (V="Verdacht"=suspected internet related disorder)	F63.8 (V)
no gambling disorder according to interview	internet related behavior	23	male	German		Abitur (high school graduation)		never	never	never	never	never	never	never	never	never	no	888	no	no	no	no	no	no	no	no	no	no	no	no	no	no	no	no	no	no	no	no	no	0	0	no	no	true negative	true negative	EFA	no	yes / confirmed (G="gesichert"=confirmed)	F63.8 (G)
no gambling disorder according to interview	internet related behavior	23	male	German		Abitur (high school graduation)		less than once a week	never	never	never	never	never	never	less than once a week	never	no	888	no	no	yes	no	no	no	no	no	no	no	no	no	no	no	no	no	no	no	no	no	no	0	0	no	no	true negative	true negative	CFA	no	no / problematic internet behavior (V="Verdacht"=suspected internet related disorder)	F63.8 (V)
no gambling disorder according to interview	internet related behavior	23	male	German		Abitur (high school graduation)		less than once a week	never	less than once a week	never	never	less than once a week	never	never	never	no	888	no	no	yes	no	no	no	no	no	no	no	no	no	no	no	no	no	no	no	no	no	no	0	0	no	no	true negative	true negative	CFA	no	no / problematic internet behavior (V="Verdacht"=suspected internet related disorder)	F63.8 (V)
no gambling disorder according to interview	internet related behavior	23	male	German		Realschule		less than once a week	less than once a week	never	never	never	less than once a week	never	never	never	no	888	no	no	yes	no	no	no	no	no	no	no	no	no	no	no	no	no	no	no	no	no	no	0	0	no	no	true negative	true negative	CFA	no	no / problematic internet behavior (V="Verdacht"=suspected internet related disorder)	F63.8 (V)
no gambling disorder according to interview	internet related behavior	23	male	German		Abitur (high school graduation)		never	never	never	less than once a week	never	never	never	never	less than once a week	yes	999	no	yes	yes	no	no	no	no	no	no	no	no	no	no	no	no	no	no	no	no	no	no	0	0	no	no	true negative	true negative	EFA	no	yes / confirmed (G="gesichert"=confirmed)	F63.8 (G)
no gambling disorder according to interview	internet related behavior	23	male	Other	WEIßRUSSLAND	Abitur (high school graduation)		less than once a week	never	never	never	never	never	never	never	never	no	888	no	yes	yes	no	no	no	no	no	no	no	no	no	no	no	no	no	no	no	no	no	no	0	0	no	no	true negative	true negative	EFA	no	yes / confirmed (G="gesichert"=confirmed)	F63.8 (G)
no gambling disorder according to interview	internet related behavior	24	male	German		Abitur (high school graduation)		never	never	never	never	never	never	never	never	never	no	888	no	no	no	no	no	no	no	no	no	no	no	no	no	no	no	no	no	no	no	no	no	0	0	no	no	true negative	true negative	EFA	no	yes / confirmed (G="gesichert"=confirmed)	F63.8 (G)
no gambling disorder according to interview	internet related behavior	24	male	German		Abitur (high school graduation)		never	less than once a week	never	never	less than once a week	never	less than once a week	never	never	no	888	no	no	yes	no	no	no	no	no	no	no	no	no	no	no	no	no	no	no	no	no	no	0	0	no	no	true negative	true negative	EFA	no	yes / confirmed (G="gesichert"=confirmed)	F63.8 (G)
no gambling disorder according to interview	internet related behavior	24	male	German		Abitur (high school graduation)		never	never	never	never	never	never	never	never	never	no	888	no	no	no	no	no	no	no	no	no	no	no	no	no	no	no	no	no	no	no	no	no	0	0	no	no	true negative	true negative	CFA	no	yes / confirmed (G="gesichert"=confirmed)	F63.8 (G)
no gambling disorder according to interview	internet related behavior	24	male	German		Hauptschule		never	never	never	never	never	never	never	never	never	no	888	no	no	no	no	no	no	no	no	no	no	no	no	no	no	no	no	no	no	no	no	no	0	0	no	no	true negative	true negative	EFA	no	yes / confirmed (G="gesichert"=confirmed)	F63.8 (G)
no gambling disorder according to interview	internet related behavior	24	male	German		other		never	never	never	never	never	never	never	never	never	no	888	no	no	no	no	no	no	no	no	no	no	no	no	no	no	no	no	no	no	no	no	no	0	0	no	no	true negative	true negative	EFA	no	yes / confirmed (G="gesichert"=confirmed)	F63.8 (G)
no gambling disorder according to interview	internet related behavior	24	female	German		Abitur (high school graduation)		never	never	never	never	never	never	never	never	never	no	888	no	no	no	no	no	no	no	no	no	no	no	no	no	no	no	no	no	no	no	no	no	0	0	no	no	true negative	true negative	EFA	no	yes / confirmed (G="gesichert"=confirmed)	F63.8 (G)
no gambling disorder according to interview	internet related behavior	24	male	German		other		never	never	never	never	never	never	never	never	never	no	888	no	no	no	no	no	no	no	no	no	no	no	no	no	no	no	no	no	no	no	no	no	0	0	no	no	true negative	true negative	EFA	no	yes / confirmed (G="gesichert"=confirmed)	F63.8 (G)
no gambling disorder according to interview	internet related behavior	24	male	German		Abitur (high school graduation)		never	never	never	never	never	never	never	never	never	no	888	no	no	no	no	no	no	no	no	no	no	no	no	no	no	no	no	no	no	no	no	no	0	0	no	no	true negative	true negative	EFA	no	yes / confirmed (G="gesichert"=confirmed)	F63.8 (G)
no gambling disorder according to interview	internet related behavior	24	female	999		999		never	less than once a week	never	never	never	never	never	never	never	no	888	no	no	yes	no	no	no	no	no	no	no	no	no	no	no	no	no	no	no	no	no	no	0	0	no	no	true negative	true negative	CFA	no	yes / confirmed (G="gesichert"=confirmed)	F63.8 (G)
no gambling disorder according to interview	internet related behavior	24	male	German		Abitur (high school graduation)		never	never	never	never	never	less than once a week	never	never	never	no	888	no	no	yes	no	no	no	no	no	no	no	no	no	no	no	no	no	no	no	no	no	no	0	0	no	no	true negative	true negative	CFA	no	yes / confirmed (G="gesichert"=confirmed)	F63.8 (G)
no gambling disorder according to interview	internet related behavior	25	male	German		Abitur (high school graduation)		never	never	never	never	never	never	never	less than once a week	never	no	888	no	no	yes	no	no	no	no	no	no	no	no	no	no	no	no	no	no	no	no	no	no	0	0	no	no	true negative	true negative	EFA	no	yes / confirmed (G="gesichert"=confirmed)	F63.8 (G)
no gambling disorder according to interview	internet related behavior	25	male	German		Realschule		less than once a week	less than once a week	never	never	never	never	never	less than once a week	never	no	888	no	no	yes	no	no	no	no	no	no	no	no	no	no	no	no	no	no	no	no	no	no	0	0	no	no	true negative	true negative	CFA	no	yes / confirmed (G="gesichert"=confirmed)	F63.8 (G)
no gambling disorder according to interview	internet related behavior	25	male	German		Realschule		less than once a week	never	never	never	never	never	never	never	never	no	888	no	no	yes	no	no	no	no	no	no	no	no	no	no	no	no	no	no	no	no	no	no	0	0	no	no	true negative	true negative	CFA	no	yes / confirmed (G="gesichert"=confirmed)	F63.8 (G)
no gambling disorder according to interview	internet related behavior	25	male	999		999		never	less than once a week	never	never	never	never	never	never	never	no	888	no	no	yes	no	no	no	no	no	no	no	no	no	no	no	no	no	no	no	no	no	no	0	0	no	no	true negative	true negative	EFA	no	yes / confirmed (G="gesichert"=confirmed)	F63.8 (G)
no gambling disorder according to interview	internet related behavior	25	male	German		Abitur (high school graduation)		never	never	never	never	never	never	never	never	never	no	888	999	yes	no	no	no	no	no	no	no	no	no	no	no	no	no	no	no	no	no	no	no	0	0	no	no	true negative	true negative	EFA	no	yes / confirmed (G="gesichert"=confirmed)	F63.8 (G)
no gambling disorder according to interview	internet related behavior	25	female	German		Abitur (high school graduation)		never	never	never	never	never	never	never	never	never	no	888	no	no	no	no	no	no	no	no	no	no	no	no	no	no	no	no	no	no	no	no	no	0	0	no	no	true negative	true negative	EFA	no	yes / confirmed (G="gesichert"=confirmed)	F63.8 (G)
no gambling disorder according to interview	internet related behavior	25	male	German		Realschule		never	never	never	never	never	never	never	never	never	no	888	no	no	no	no	no	no	no	no	no	no	no	no	no	no	no	no	no	no	no	no	no	0	0	no	no	true negative	true negative	CFA	no	yes / confirmed (G="gesichert"=confirmed)	F63.8 (G)
no gambling disorder according to interview	internet related behavior	26	male	German		Abitur (high school graduation)		never	never	never	never	never	never	never	never	never	no	888	no	no	no	no	no	no	no	no	no	no	no	no	no	no	no	no	no	no	no	no	no	0	0	no	no	true negative	true negative	CFA	no	yes / confirmed (G="gesichert"=confirmed)	F63.8 (G)
no gambling disorder according to interview	internet related behavior	26	male	German		Abitur (high school graduation)		less than once a week	less than once a week	never	never	never	never	never	less than once a week	never	no	888	999	yes	yes	no	no	no	no	no	no	no	yes	no	no	no	no	no	no	no	no	no	no	1	1	no	no	true negative	true negative	CFA	no	yes / confirmed (G="gesichert"=confirmed)	F63.8 (G)
no gambling disorder according to interview	internet related behavior	26	male	German		Abitur (high school graduation)		never	less than once a week	never	never	never	never	never	once or twice a week	never	no	888	no	no	yes	no	no	no	no	no	no	no	no	no	no	no	no	no	no	no	no	no	no	0	0	no	no	true negative	true negative	CFA	no	yes / confirmed (G="gesichert"=confirmed)	F63.8 (G)
no gambling disorder according to interview	internet related behavior	26	male	German		Realschule		less than once a week	less than once a week	never	less than once a week	never	less than once a week	less than once a week	less than once a week	less than once a week	no	888	no	yes	yes	no	no	no	no	no	no	no	no	no	no	no	no	no	no	no	no	no	no	0	0	no	no	true negative	true negative	CFA	no	yes / confirmed (G="gesichert"=confirmed)	F63.8 (G)
no gambling disorder according to interview	internet related behavior	26	male	German		Realschule		never	never	never	never	never	never	never	never	never	no	888	no	no	no	no	no	no	no	no	no	no	no	no	no	no	no	no	no	no	no	no	no	0	0	no	no	true negative	true negative	EFA	no	yes / confirmed (G="gesichert"=confirmed)	F63.8 (G)
no gambling disorder according to interview	internet related behavior	26	male	German		other		once or twice a week	once or twice a week	once or twice a week	never	never	never	never	less than once a week	never	no	888	no	no	yes	no	no	no	no	no	no	no	no	no	no	no	no	no	no	no	no	no	no	0	0	no	no	true negative	true negative	EFA	no	yes / confirmed (G="gesichert"=confirmed)	F63.8 (G)
no gambling disorder according to interview	internet related behavior	27	male	German		Abitur (high school graduation)		never	never	never	never	never	never	never	never	never	no	888	no	no	no	no	no	no	no	no	no	no	no	no	no	no	no	no	no	no	no	no	no	0	0	no	no	true negative	true negative	CFA	no	yes / confirmed (G="gesichert"=confirmed)	F63.8 (G)
no gambling disorder according to interview	internet related behavior	27	male	German		Abitur (high school graduation)		never	never	never	never	never	never	never	never	never	no	888	no	no	no	no	no	no	no	no	no	no	no	no	no	no	no	no	no	no	no	no	no	0	0	no	no	true negative	true negative	CFA	no	yes / confirmed (G="gesichert"=confirmed)	F63.8 (G)
no gambling disorder according to interview	internet related behavior	27	male	German		Abitur (high school graduation)		never	less than once a week	never	never	never	less than once a week	never	once or twice a week	never	no	888	no	yes	yes	no	no	no	no	no	no	no	no	no	no	no	no	no	no	no	no	no	no	0	0	no	no	true negative	true negative	EFA	no	yes / confirmed (G="gesichert"=confirmed)	F63.8 (G)
no gambling disorder according to interview	internet related behavior	27	male	German		Realschule		never	never	never	never	never	never	never	never	never	no	888	no	no	no	no	no	no	no	no	no	no	no	no	no	no	no	no	no	no	no	no	no	0	0	no	no	true negative	true negative	EFA	no	yes / confirmed (G="gesichert"=confirmed)	F63.8 (G)
no gambling disorder according to interview	internet related behavior	28	female	German		Abitur (high school graduation)		never	never	never	never	never	never	never	never	never	no	888	no	no	no	no	no	no	no	no	no	no	no	no	no	no	no	no	no	no	no	no	no	0	0	no	no	true negative	true negative	CFA	no	yes / confirmed (G="gesichert"=confirmed)	F63.8 (G)
no gambling disorder according to interview	internet related behavior	28	male	German		no graduation		never	never	never	never	never	never	never	never	once or twice a week	no	888	no	yes	yes	no	no	no	no	no	no	no	no	no	no	no	no	no	no	no	no	no	no	0	0	no	no	true negative	true negative	CFA	no	yes / confirmed (G="gesichert"=confirmed)	F63.8 (G)
no gambling disorder according to interview	internet related behavior	29	male	German		Abitur (high school graduation)		never	never	never	never	never	never	never	less than once a week	never	no	888	no	yes	yes	no	no	no	no	no	no	no	no	no	no	no	no	no	no	no	no	no	no	0	0	no	no	true negative	true negative	EFA	no	yes / confirmed (G="gesichert"=confirmed)	F63.8 (G)
no gambling disorder according to interview	internet related behavior	29	male	German		Hauptschule		never	never	never	never	never	never	never	more than twice a week	never	no	888	no	no	yes	yes	no	yes	yes	yes	yes	no	yes	yes	yes	yes	yes	no	yes	yes	yes	yes	yes	8	7	yes	yes	false positive	false positive	CFA	no	yes / confirmed (G="gesichert"=confirmed)	F63.8 (G)
no gambling disorder according to interview	internet related behavior	29	male	German		Abitur (high school graduation)		never	never	never	never	never	less than once a week	less than once a week	less than once a week	never	no	888	no	no	yes	no	no	no	no	no	no	no	no	no	no	no	no	no	no	no	no	no	no	0	0	no	no	true negative	true negative	CFA	no	yes / confirmed (G="gesichert"=confirmed)	F63.8 (G)
no gambling disorder according to interview	internet related behavior	31	male	German		Hauptschule		never	never	never	999	999	never	never	never	never	no	888	no	no	no	no	no	no	no	no	no	no	no	no	no	no	no	no	no	no	no	no	no	0	0	no	no	true negative	true negative	CFA	no	yes / confirmed (G="gesichert"=confirmed)	F63.8 (G)
no gambling disorder according to interview	internet related behavior	31	male	German		Realschule		less than once a week	never	less than once a week	never	never	never	never	less than once a week	never	no	888	no	yes	yes	no	no	no	no	no	no	no	no	no	no	no	no	no	no	no	no	no	no	0	0	no	no	true negative	true negative	CFA	no	yes / confirmed (G="gesichert"=confirmed)	F63.8 (G)
no gambling disorder according to interview	internet related behavior	32	male	German		Abitur (high school graduation)		never	less than once a week	never	never	never	never	never	less than once a week	never	no	888	999	no	yes	no	no	no	no	no	no	no	no	no	no	no	no	no	no	no	no	no	no	0	0	no	no	true negative	true negative	CFA	no	yes / confirmed (G="gesichert"=confirmed)	F63.8 (G)
no gambling disorder according to interview	internet related behavior	33	male	German		Abitur (high school graduation)		never	never	never	never	never	never	never	never	never	no	888	no	no	no	no	no	no	no	no	no	no	no	no	no	no	no	no	no	no	no	no	no	0	0	no	no	true negative	true negative	EFA	no	yes / confirmed (G="gesichert"=confirmed)	F63.8 (G)
no gambling disorder according to interview	internet related behavior	34	male	German		Abitur (high school graduation)		never	less than once a week	never	never	never	never	never	less than once a week	never	no	888	no	yes	yes	no	no	no	no	no	no	no	no	no	no	no	no	no	no	no	no	no	no	0	0	no	no	true negative	true negative	EFA	no	yes / confirmed (G="gesichert"=confirmed)	F63.8 (G)
no gambling disorder according to interview	internet related behavior	34	male	German		Abitur (high school graduation)		less than once a week	never	never	less than once a week	never	less than once a week	never	less than once a week	less than once a week	no	888	no	yes	yes	no	no	yes	no	no	no	yes	no	no	no	no	no	no	no	no	yes	no	no	2	2	no	no	true negative	true negative	CFA	no	yes / confirmed (G="gesichert"=confirmed)	F63.8 (G)
no gambling disorder according to interview	internet related behavior	35	male	German		Abitur (high school graduation)		less than once a week	less than once a week	less than once a week	never	never	never	never	less than once a week	never	no	888	no	no	yes	no	no	no	no	no	no	no	no	no	no	no	no	no	no	no	no	no	no	0	0	no	no	true negative	true negative	CFA	no	yes / confirmed (G="gesichert"=confirmed)	F63.8 (G)
no gambling disorder according to interview	internet related behavior	36	male	German		Abitur (high school graduation)		never	never	never	never	never	never	never	never	never	no	888	no	no	no	no	no	no	no	no	no	no	no	no	no	no	no	no	no	no	no	no	no	0	0	no	no	true negative	true negative	EFA	no	no / problematic internet behavior (V="Verdacht"=suspected internet related disorder)	F63.8 (V)
no gambling disorder according to interview	internet related behavior	38	male	German		Abitur (high school graduation)		once or twice a week	less than once a week	less than once a week	never	never	never	never	never	never	yes	1 bis 2 Jahre	yes	no	yes	no	no	no	no	no	no	no	no	no	no	no	no	no	no	no	no	no	no	0	0	no	no	true negative	true negative	EFA	no	yes / confirmed (G="gesichert"=confirmed)	F63.8 (G)
no gambling disorder according to interview	internet related behavior	38	male	German		Hauptschule		never	never	never	never	never	never	never	never	never	no	888	no	no	no	no	no	no	no	no	no	no	no	no	no	no	no	no	no	no	no	no	no	0	0	no	no	true negative	true negative	CFA	no	no	F63.8 (A)
no gambling disorder according to interview	internet related behavior	41	male	German		no graduation		never	never	never	never	never	never	never	never	never	no	888	no	no	no	no	no	no	no	no	no	no	no	no	no	no	no	no	no	no	no	no	no	0	0	no	no	true negative	true negative	EFA	no	yes / confirmed (G="gesichert"=confirmed)	F63.8 (G)
no gambling disorder according to interview	internet related behavior	43	male	German		Abitur (high school graduation)		less than once a week	never	less than once a week	never	never	never	never	never	never	no	888	no	no	yes	no	no	no	no	no	no	yes	no	no	no	no	no	no	no	no	no	no	no	1	1	no	no	true negative	true negative	CFA	no	yes / confirmed (G="gesichert"=confirmed)	F63.8 (G)
no gambling disorder according to interview	internet related behavior	50	male	German		Hauptschule		once or twice a week	less than once a week	never	never	never	once or twice a week	less than once a week	more than twice a week	never	yes	mehr als 10 Jahre	yes	yes	yes	yes	yes	no	yes	no	yes	no	yes	no	yes	yes	yes	yes	yes	yes	yes	yes	yes	8	7	yes	yes	false positive	false positive	EFA	no	no	F63.8 (A)
[truncated: 8 more columns]

## Sheet: Tabelle1
Patientengruppe alle Patienten klassifiziert bzgl GSS laut Interview
Alter
Geschlecht
Nationalität
Nationalität (offen)
Bado (7): Höchster Schulabschluss
Bado (7): Höchster Schulabschluss (offen)
Welche Spielformen: Lotto/Toto/Keno
Welche Spielformen: Rubbellose
Welche Spielformen: Lotterien
Welche Spielformen: Sportwetten
Welche Spielformen: Pferdewetten
Welche Spielformen: Geldspielautomaten
Welche Spielformen: klassische Glücksspiele
Welche Spielformen: Karten-, Würfelspiele
Welche Spielformen: andere
Regelmäßig über 12 Monate hinweg Glücksspiele gespielt?
Wie lange insgesamt regelmäßig gespielt?
Zur Zeit regelmäßiges Glücksspiel?
Jemals Glücksspiele übers Internet gespielt?
Einsätze, Spieldauer oder Spielhäufigkeit erhöht?
Glücksspiel bei gleichem Zeitaufwand/Geldeinsatz weniger befriedigt?
Mehr Zeit/Geld eingesetzt als vorgenommen?
Mehrere erfolglose Versuche, Spielverhalten zu kontrollieren?
Gefühl von Unruhe/Gereiztheit bei weniger/nicht spielen?
Über mehrere Tage gedankliche Beschäftigung mit Spielen?
Jemals gezieltes Spielen, um zuvor verlorenes Geld zurückzugewinnen?
Jemals gespielt, um sich vor Problemen abzulenken?
Jemals Gefährdung des Arbeitsplatzes aufgrund des Spielens?
Jemals familiäre Probleme aufgrund des Spielverhaltens?
Schon mehrmals gelogen, um Spielzeiten/-verluste zu verheimlichen?
Jemals Dinge, die mit dem Spielen in Verbindung stehen, versteckt?
Jemals Geld geliehen, um spielen zu können?
Jemals Geld illegal beschafft, um spielen zu können?
BIG-S Gesamtscore nach DSM-IV (Summe - nur wenn alle Items beantwortet)
BIG-S Gesamtscore nach DSM-V (Summe - nur wenn alle Items beantwortet)
Glücksspielsucht laut BIG-S, DSM-IV
Glücksspielsucht laut BIG-S, DSM-V
Klassifizierung, DSM-IV
Klassifizierung, DSM-IV
Diagnose: Nach Therapeuteneinschätzung (nur bezogen auf Glücksspielsucht)
Diagnose: Nach Therapeuteneinschätzung (nur bezogen auf Internetsucht)
Diagnose 1 ICD-10
Diagnose 2 ICD-10
Diagnose 2 ICD-10 - gruppiert
Diagnose 3 ICD-10
Diagnose 3 ICD-10 - gruppiert
Diagnose 4 ICD-10
Diagnose 4 ICD-10 - gruppiert
BADO THERAPEUT: Diagnose 5
Anzahl Diagnosen (PHQ)
